# Supplementary material for: Trackable and scalable LC-MS metabolomics data processing using asari
Source: Nat Commun. 2023 Jul 11;14:4113. doi: 10.1038/s41467-023-39889-1 (PMC10336130; doi:10.1038/s41467-023-39889-1)
Supplement: Supplementary file 4 — Source Data [file 41467_2023_39889_MOESM4_ESM.xlsx]

## Sheet: Figure 1c
Figure 1c	Illustration of mSelectivity
	m/z	mSelectivity
	363.057	0.9998
	363.074	0.9905
	363.083	0.9442
	363.088	0.8442
	363.092	0.8769
	363.105	0.9985
	363.119	0.9994
	363.148	0.7068
	363.15	0.7068
	363.168	0.9966
	363.179	0.223
	363.18	0.0704
	363.18	0.0858
	363.189	0.6406
	363.191	0.4333
	363.193	0.5294
	363.217	0.9979
	363.228	0.9979

## Sheet: Figure 1d
Figure 1d	Distribution of mSelectivity in the features produced by three processing tools
	XCMS	MZmine	asari
	1	1	1
	1	1	1
	1	0.915373	1
	0.907422	0.915373	1
	0.907422	1	1
	0.999999	1	1
	0.999999	1	0.909996
	1	1	0.909996
	1	1	1
	0.904837	0.912619	0.899645
	0.904837	0.912619	0.823413
	0.999999	1	0.899642
	0.999999	1	1
	1	1	1
	1	1	1
	1	1	1
	1	1	0.90484
	1	0.909996	0.90484
	1	0.909996	1
	1	1	1
	1	0.907422	1
	1	0.907422	1
	1	0.906673	1
	1	0.899611	1
	0.989876	0.990635	0.90202
	0.989875	0.999926	0.90202
	0.999999	0.999926	1
	0.896865	1	1
	0.896865	1	1
	1	1	1
	0.999999	0.905145	1
	0.999999	0.905145	1
	1	1	1
	1	1	1
	1	1	0.887329
	1	0.990938	0.80437
	1	0.990937	0.887326
	1	0.999136	1
	1	0.999137	0.896815
	0.999998	0.990925	0.896815
	0.999998	0.990925	1
	1	1	1
	1	1	1
	1	1	1
	1	1	1
	0.999847	1	1
	0.999847	0.902086	1
	1	0.902086	1
	1	1	1
	1	0.90202	1
	1	0.90202	1
	1	1	1
	1	1	1
	1	1	0.986281
	1	1	0.866974
	1	1	0.788888
	1	0.89948	0.877689
	1	0.89948	0.99983
	1	0.899449	1
	1	0.899367	1
	1	0.999888	1
	1	1	1
	1	0.989876	1
	0.867439	0.989875	1
	0.867439	0.99898	1
	1	0.998981	1
	1	0.999988	1
	1	0.999988	1
	1	0.896865	1
	1	0.896865	1
	1	0.896836	1
	1	0.896836	1
	1	0.896814	0.997935
	1	0.896804	0.997935
	1	0.999987	1
	1	1	1
	1	1	1
	1	1	0.870102
	1	1	0.870102
	0.999999	1	0.983079
	0.859105	1	0.983079
	0.859106	1	1
	0.859006	0.999987	1
	0.859006	0.999987	1
	1	0.894214	1
	1	0.894213	1
	1	1	1
	0.999938	1	1
	0.979316	1	1
	0.979374	1	0.999994
	1	1	0.999995
	1	1	1
	1	0.891613	1
	1	0.891613	1
	0.999933	1	1
	0.999933	0.999998	0.864529
	1	0.999998	0.864529
	1	0.891388	1
	0.853557	0.891388	0.864364
	0.853557	1	0.864364
	1	1	1
	1	1	1
	1	1	1
	1	0.999998	1
	1	0.999998	0.845338
	0.999507	1	0.742694
	0.999507	0.986281	0.845335
	1	0.866974	0.861762
	0.999987	0.779148	0.861757
	0.848012	0.780097	0.997349
	0.831914	0.876613	0.997357
	0.974507	0.998473	1
	1	1	1
	0.848311	1	0.997206
	0.848311	1	0.997206
	0.996507	1	0.859106
	0.996507	1	0.859106
	1	0.886112	1
	0.996498	0.886112	0.980129
	0.996498	1	0.980129
	1	1	0.859008
	0.845543	1	0.859008
	0.845137	1	1
	0.999344	0.999979	1
	1	0.999979	1
	1	1	0.999575
	0.999998	0.999978	0.999149
	0.999998	0.999978	0.996614
	1	1	0.997037
	1	0.880744	1
	1	0.880744	1
	0.840093	1	1
	0.840093	1	1
	1	0.878054	1
	0.999997	0.878054	0.835467
	0.999997	0.878024	0.713263
	1	0.878024	0.713259
	1	1	0.835461
	1	0.877957	0.996802
	1	0.877957	0.97553
	1	0.875367	0.978528
	1	0.875367	0.835371
	0.999877	0.875337	0.728723
	0.999877	0.875337	0.835368
	1	0.999758	0.835335
	1	0.999758	0.713059
	1	0.984443	0.697776
	1	0.984443	0.710814
	1	1	0.814861
	1	0.999996	0.814851
	1	0.999996	0.710792
	1	1	0.697743
	1	1	0.697737
	1	0.872707	0.697732
	1	0.872707	0.697726
	0.999101	1	0.697721
	0.999101	0.997935	0.697715
	1	0.997935	0.712994
	1	1	0.835289
	0.826744	1	0.853557
	0.826744	1	0.853557
	1	1	0.835212
	1	1	0.712871
	0.824611	1	0.697571
	0.824611	0.870102	0.697565
	1	0.870102	0.69756
	0.994566	1	0.697554
	0.994566	1	0.697549
	0.824135	0.983079	0.7106
	0.82402	0.983079	0.814695
	0.994365	0.869885	0.814685
	0.994561	0.869885	0.710579
	0.999999	0.869863	0.697516
	0.999999	0.869864	0.712811
	1	0.869818	0.835169
	1	0.869818	0.978504
	0.999813	0.868695	0.978504
	0.967957	0.868695	1
	0.968127	0.867477	0.832311
	0.999999	0.867477	0.724482
	0.999999	0.867439	0.832309
	1	0.867439	1
	1	0.867415	0.850904
	1	0.867415	0.850547
	0.966143	1	0.999433
	0.935412	0.982098	0.999989
	0.965095	0.965113	0.996671
	0.992948	0.982097	0.996682
	0.994047	1	1
	0.99892	0.867218	1
	0.99892	0.867187	0.828794
	0.99865	0.999906	0.719633
	0.815283	0.867157	0.828792
	0.816042	0.867187	0.996507
	1	0.86717	0.996495
	1	0.867171	0.999988
	1	1	0.848214
	1	1	0.848214
	0.813622	0.982042	0.996486
	0.813622	0.982042	0.993009
	0.999775	1	0.996486
	0.998567	1	0.99633
	0.998792	0.864638	0.99633
	0.993509	0.864638	0.845543
	0.992274	0.999664	0.845137
	0.964049	0.999664	0.999342
	0.965183	1	0.999984
	1	1	0.999418
	1	1	0.999431
	1	1	0.99943
	1	1	0.99943
	1	1	0.996132
	1	1	0.996132
	0.964236	1	1
	0.964235	1	0.999391
	1	1	0.999391
	1	1	1
	1	0.861936	1
	1	0.861936	0.818738
	0.99865	1	0.705926
	0.998641	0.978312	0.818736
	0.963242	0.845336	1
	0.963196	0.859521	1
	0.808244	0.980891	1
	0.808277	0.980884	0.999997
	0.808031	0.99735	0.999997
	0.807148	0.997357	1
	0.998389	0.861668	1
	1	0.861668	1
	1	0.861646	1
	0.999998	0.861647	1
	0.999998	1	1
	1	1	1
	1	1	0.999877
	1	1	0.999754
	1	0.999944	0.999857
	1	0.997143	0.999836
	1	0.99442	0.834682
	0.80063	0.997197	0.834767
	0.80063	0.999998	1
	1	0.859105	0.995393
	1	0.859106	0.995393
	1	0.859073	1
	1	0.859072	1
	0.998337	0.999991	1
	0.998337	0.980121	1
	1	0.980129	1
	0.795559	0.859006	0.832186
	0.795559	0.859006	0.832186
	1	1	1
	1	1	1
	1	0.856634	0.832084
	1	0.856634	0.832069
	1	1	0.99984
	0.991093	1	0.999866
	0.991093	0.856048	1
	1	0.853875	1
	1	0.996191	1
	1	0.996613	1
	1	0.997028	1
	0.997967	0.999991	0.829369
	0.997967	1	0.829369
	1	1	0.999999
	1	1	1
	1	1	1
	0.748886	1	1
	0.610318	1	0.964986
	0.707221	1	0.801342
	0.739865	0.999533	0.818289
	0.767981	0.975097	0.993914
	0.76797	0.835454	0.802014
	0.747263	0.851056	0.683618
	0.944358	0.999923	0.802011
	1	0.853572	0.993907
	0.785042	0.853287	0.797803
	0.785039	0.999473	0.662453
	0.990059	0.853653	0.643149
	0.990064	0.853654	0.643144
	1	0.996406	0.663036
	1	0.850937	0.801957
	0.942967	0.853171	0.801926
	0.743986	0.978044	0.662986
	0.764923	0.954589	0.662982
	0.77285	0.81702	0.801921
	0.780871	0.710766	0.999999
	0.745583	0.712999	0.999999
	0.606131	0.835292	1
	0.710333	1	1
	0.942931	0.835208	0.824611
	0.780794	0.726207	0.824611
	0.77448	0.814716	1
	0.985295	0.829954	1
	0.997741	0.832186	1
	1	0.951528	0.999045
	1	0.832171	0.999039
	1	0.832551	0.798679
	1	0.975393	0.658243
	1	0.999864	0.658237
	0.951545	0.999932	0.798653
	0.949427	1	0.969011
	0.996924	1	0.968146
	0.741983	0.853381	0.999014
	0.608472	0.853381	0.969059
	0.742364	1	0.969059
	1	0.999511	0.999999
	0.997653	0.999511	0.824003
	0.995323	0.851163	0.824003
	0.997653	0.851163	1
	1	1	1
	0.77992	0.999926	1
	0.77992	0.996621	0.99428
	1	0.996694	0.988656
	1	1	0.994273
	1	0.850904	0.968118
	1	0.850546	0.968123
	0.999999	0.99894	0.999999
	0.997544	0.999506	1
	0.995107	1	1
	0.997001	0.999987	1
	0.999331	0.848012	0.998929
	0.986442	0.831914	0.998929
	0.730866	0.974507	0.999994
	0.573166	1	0.999994
	0.574571	1	0.999958
	0.739001	1	0.818846
	0.738961	1	0.818869
	0.602965	0.84535	0.966142
	0.730725	0.825898	0.935412
	0.97556	0.82589	0.965095
	0.977957	0.845341	0.992948
	0.988856	0.995979	0.994047
	1	0.842352	1
	0.775111	0.825404	0.999999
	0.77511	0.825824	0.998919
	0.999998	0.845228	0.99892
	0.986085	0.999907	1
	0.766218	0.848211	0.998859
	0.773056	0.848211	0.998859
	0.997308	0.999467	1
	0.94694	0.995968	0.788577
	0.94925	0.996496	0.666117
	0.999422	0.976247	0.788575
	0.998716	0.976247	1
	0.765655	0.976208	1
	0.735582	0.976208	1
	0.938519	1	0.993521
	0.999998	0.825463	0.993299
	0.999862	0.71466	0.999773
	0.999862	0.822422	0.964064
	1	0.995752	0.93163
	0.999968	0.845572	0.962856
	0.997292	0.845509	0.964016
	0.997323	0.975966	0.965183
	1	0.972553	1
	0.999992	0.996229	1
	0.948214	0.975578	1
	0.948221	0.952837	1
	1	0.975577	1
	0.999998	1	1
	0.76073	1	0.999998
	0.729384	1	0.963003
	0.93563	1	0.929752
	1	0.839763	0.963002
	1	0.819069	1
	1	0.819062	1
	0.98745	0.839755	1
	0.987296	0.842422	1
	0.999832	0.839667	0.963219
	0.999991	0.994818	0.961967
	0.945969	0.821611	0.998591
	0.945967	0.707679	0.963242
	0.999998	0.801811	0.963205
	0.767492	0.970949	0.999949
	0.767492	0.998765	0.998648
	0.999999	0.994907	0.998648
	1	0.839602	1
	1	0.842359	1
	0.999793	0.999903	1
	0.762683	0.996022	1
	0.754657	0.996118	1
	0.929757	0.999372	1
	0.94416	0.999372	1
	0.99983	1	0.998499
	0.986869	1	0.998499
	0.987033	1	0.803145
	0.999998	0.818738	0.803145
	0.987022	0.705926	1
	0.987015	0.818736	1
	0.999991	1	1
	0.999823	1	1
	0.999823	1	1
	1	1	1
	0.940687	1	1
	0.890521	0.837709	1
	0.940516	0.837709	1
	0.999811	1	1
	0.986615	0.999302	1
	0.986615	0.994914	1
	1	0.969456	1
	1	0.973501	1
	1	0.999981	0.95924
	1	0.99571	0.95924
	0.760244	0.99571	0.998323
	0.760243	0.837488	0.990113
	0.999999	0.837488	0.991749
	0.986208	0.999999	0.999932
	0.986208	0.837422	0.999932
	1	0.837422	0.795562
	1	0.9725	0.795562
	0.999799	0.947115	1
	0.999799	0.972498	1
	0.757713	1	1
	0.757597	0.834928	1
	0.999749	0.834843	0.999997
	0.999999	0.999857	0.999997
	0.999999	0.812118	1
	1	0.697024	1
	0.999997	0.812115	1
	0.999997	0.83423	0.99816
	1	0.831088	0.99816
	0.926363	0.993893	1
	0.707558	0.830447	1
	0.733197	0.808295	0.9911
	0.967435	0.804744	0.9911
	0.985138	0.808384	0.991093
	1	0.968312	0.991093
	1	0.999836	1
	1	0.834682	0.999997
	0.999997	0.834767	0.999997
	0.996266	1	1
	0.996269	1	0.790343
	1	0.995393	0.790343
	1	0.995393	1
	1	1	1
	1	1	1
	0.996122	1	1
	0.996122	0.832366	1
	1	0.832366	1
	0.99994	0.995282	1
	0.99994	0.995282	0.952973
	1	0.832218	0.911858
	1	0.832218	0.952952
	0.99998	0.832183	0.99998
	0.748035	0.832165	0.787577
	0.748044	0.831486	0.787577
	0.700519	0.82823	1
	0.55727	0.994483	1
	0.689131	1	0.748886
	0.964102	0.971806	0.610318
	0.964098	0.971784	0.714237
	0.73583	0.999048	0.942335
	0.744973	0.831396	0.987869
	1	0.831947	0.990056
	1	1	1
	0.999983	1	0.785036
	0.999896	1	0.785023
	0.745664	1	0.990039
	0.745702	1	0.990064
	1	1	1
	0.999995	1	1
	0.99866	1	1
	0.696609	0.999856	0.745655
	0.519806	0.999712	0.612216
	0.519944	0.999011	0.743988
	0.697344	0.999155	0.997283
	0.999994	1	0.745586
	0.745465	0.829433	0.606135
	0.745465	0.82943	0.710337
	0.743374	0.99997	0.942934
	0.743373	0.970866	0.74554
	0.99998	0.970753	0.606077
	0.999981	0.998859	0.710207
	0.74247	0.828663	0.940348
	0.740071	0.829243	0.772662
	0.994548	0.999995	0.745151
	1	1	0.942899
	0.929998	1	0.999889
	0.872214	1	0.999894
	0.925883	1	0.782456
	0.978507	0.999995	0.782456
	0.982991	0.999995	0.999893
	1	0.999101	0.989583
	0.99998	0.999101	0.989687
	0.99998	0.802014	1
	1	0.683615	0.997667
	0.728055	0.801989	0.997667
	0.691001	0.969095	1
	0.91226	0.94087	0.951652
	0.928395	0.968252	0.951651
	0.932596	0.999067	0.742365
	1	0.822449	0.602068
	0.916606	0.801811	0.706461
	0.687974	0.959922	0.941516
	0.712054	0.994644	0.999997
	0.724438	0.826712	0.951507
	0.736574	0.826708	0.949383
	0.931453	0.999092	0.99521
	0.932753	0.999098	0.99754
	0.982158	1	0.999886
	0.982158	1	0.999999
	1	0.824611	0.999999
	0.98206	0.824611	1
	0.977476	0.824468	0.99756
	0.977391	0.824468	0.99756
	0.977471	0.999999	0.997555
	0.995246	0.994577	0.997555
	0.999999	0.993637	0.999972
	0.982121	0.999043	0.948167
	0.982041	1	0.89354
	0.999892	1	0.700781
	0.931587	0.823407	0.5976
	0.931606	0.819715	0.737258
	1	0.993444	0.996437
	1	0.967994	0.949869
	0.981651	0.934011	0.948034
	0.98124	0.797911	0.93761
	0.722497	0.819654	0.702341
	0.684975	0.969011	0.56825
	0.913358	0.968146	0.546129
	0.73622	0.999014	0.574571
	0.736224	0.999999	0.739001
	1	0.999999	0.949959
	0.999998	1	0.939888
	0.999998	0.999962	0.97701
	1	0.821742	0.929517
	1	0.821764	0.738527
	1	1	0.768868
	0.999998	1	1
	0.994985	1	1
	0.994635	0.968156	0.999999
	0.999618	0.968126	0.999999
	0.999974	0.999967	1
	0.999998	0.993303	0.999999
	0.929157	0.812169	0.999999
	0.929158	0.794501	0.988617
	0.994978	0.962618	0.988617
	0.994859	0.795271	0.997308
	0.733708	0.674796	0.946939
	0.73376	0.795273	0.949222
	0.733729	0.999999	0.999839
	0.733729	1	0.999293
	0.999627	0.968087	0.998817
	0.999627	0.968051	0.948796
	0.98066	0.821312	0.949317
	0.980301	0.821335	1
	0.999592	0.821294	1
	0.980633	0.821294	0.999862
	0.980658	1	0.999862
	1	1	1
	1	1	1
	0.927511	0.998929	0.999968
	0.92174	0.998929	0.996685
	0.727316	0.819065	0.770464
	0.730374	0.81906	0.772062
	0.729395	0.999993	1
	0.729395	0.999965	0.999991
	0.926707	0.999964	0.772444
	0.926706	0.79198	0.772449
	0.999999	0.666529	1
	1	0.765961	1
	1	0.960392	0.999998
	1	0.992948	0.987846
	0.727162	0.994047	0.987847
	0.727162	1	0.947126
	0.999586	0.818755	0.947126
	0.999465	0.81875	1
	0.920216	0.817845	0.999992
	0.839039	0.813858	0.999992
	0.669026	0.992971	1
	0.712096	1	0.98745
	0.978016	1	0.987296
	0.906602	1	0.999832
	0.924036	1	0.999991
	0.925425	1	0.945967
	0.925427	1	0.945932
	1	0.999993	0.945922
	0.999999	0.999993	0.945957
	0.999999	0.998858	1
	1	0.997511	1
	0.999999	0.815282	1
	0.999957	0.816042	1
	0.724565	0.966213	1
	0.72433	0.966213	0.999832
	0.923272	0.816158	0.996623
	0.917391	0.816158	0.94196
	0.719027	0.999993	0.944677
	0.719026	0.999993	0.99996
	0.917407	1	0.98399
	0.923771	1	0.75515
	0.999563	0.998799	0.76274
	0.999127	0.998799	0.999998
	0.999563	0.993533	0.987022
	0.924095	0.993312	0.987015
	0.923611	0.999774	0.999991
	0.724189	0.813662	0.999823
	0.724442	0.813662	0.999823
	1	1	1
	1	0.81341	0.99999
	0.722437	0.81261	0.999237
	0.722437	0.99736	0.999247
	0.99242	0.99736	1
	0.716893	0.812574	1
	0.716892	0.813369	1
	0.992419	0.958965	0.999997
	0.999989	0.780157	0.762501
	0.922862	0.780122	0.762502
	0.922871	0.957771	0.999997
	0.999965	0.964016	0.999997
	0.999965	0.965183	1
	0.978112	0.999999	0.716539
	0.977654	0.999999	0.577964
	0.999511	1	0.716529
	0.99952	1	0.999986
	0.99952	0.999998	0.986208
	0.999865	0.999998	0.986207
	0.99972	0.964303	1
	0.915872	0.964303	1
	0.830803	0.999991	0.942429
	0.607911	0.993239	0.942429
	0.496026	0.993001	1
	0.598245	0.957529	0.999799
	0.634861	0.782	0.999799
	0.649095	0.805504	0.999798
	0.901425	1	0.996317
	0.99828	0.999998	0.982425
	0.998145	0.78189	0.985567
	0.999827	0.653095	0.999796
	0.99948	0.753925	0.999795
	0.999517	0.957714	0.985581
	0.999999	1	0.985778
	1	1	1
	1	0.999998	1
	1	0.808595	1
	0.999354	0.808596	0.999987
	0.701417	0.999998	0.999987
	0.66066	0.999998	0.999997
	0.899746	1	0.999997
	0.660691	1	0.985359
	0.515274	0.992951	0.985359
	0.660593	0.991611	0.996363
	0.977314	0.991599	0.981818
	0.975779	0.991559	0.985298
	0.998159	0.955168	1
	0.993645	0.778521	1
	0.993656	0.802399	1
	0.717729	0.999433	1
	0.717729	0.999482	0.999997
	0.717645	0.99973	0.999997
	0.717645	0.80714	1
	1	0.80254	1
	0.715811	0.991606	0.984925
	0.715789	1	0.984922
	0.999945	1	0.999997
	0.999999	1	0.999997
	0.999956	1	0.996252
	0.999957	1	0.992552
	1	0.775332	0.996255
	1	0.644453	1
	0.999996	0.746069	1
	0.715565	0.955194	1
	0.715566	0.775287	0.937829
	0.993451	0.649165	0.937829
	0.993452	0.775293	0.99994
	0.993405	0.992652	0.99994
	0.985096	0.991247	0.996108
	0.710747	0.998561	0.99226
	0.714133	0.805641	0.996107
	0.999957	0.805642	1
	0.999957	1	0.999985
	0.896266	1	0.999985
	0.65482	0.999942	1
	0.696621	0.999942	1
	0.713361	1	1
	0.713361	0.801979	1
	0.654708	0.797061	0.999996
	0.507852	0.990887	0.999996
	0.650284	0.803145	0.983
	0.99131	0.803145	0.92058
	0.999272	0.803116	0.920342
	0.654282	0.803115	0.967266
	0.508689	0.999939	0.983744
	0.654642	0.999942	1
	0.713253	1	1
	0.713253	1	1
	1	1	0.999983
	1	0.800785	0.999914
	0.916582	0.800785	0.999931
	0.916582	1	0.935316
	0.999938	0.999622	0.935316
	0.710966	0.800378	1
	0.710696	0.800579	0.935282
	0.999247	0.952624	0.935278
	0.999994	0.738188	0.999995
	0.709624	0.610576	1
	0.704678	0.615445	1
	0.704668	0.7687	1
	0.709614	0.952538	1
	0.711015	0.768719	0.999994
	0.711015	0.79421	0.694352
	0.706013	0.999997	0.552532
	0.693692	0.959896	0.694353
	0.962283	0.952575	0.740068
	0.992854	0.991743	0.730513
	1	0.999995	0.962255
	0.975364	0.999997	0.982782
	0.975364	1	0.995636
	0.997911	0.800148	0.995655
	0.997909	0.800148	0.929998
	0.999999	0.999933	0.872214
	1	0.999933	0.925883
	1	1	0.978507
	0.997853	0.95924	0.982991
	0.973246	0.95924	0.99998
	0.975225	0.796722	0.99998
	0.999983	0.791422	1
	0.999999	0.981957	0.99998
	1	0.991695	0.99998
	1	1	0.982536
	0.999813	1	0.97811
	0.999809	0.797889	0.978107
	0.997824	0.797881	0.982533
	0.997827	0.999901	1
	0.999999	0.797801	0.932559
	0.91386	0.797844	0.928561
	0.913327	0.765219	0.977568
	0.999065	0.63653	0.964283
	0.706424	0.765215	0.91631
	0.706517	0.999997	0.931736
	1	1	1
	1	0.795559	0.998776
	0.704562	0.795559	0.994126
	0.704562	0.999985	0.995332
	1	0.999984	0.999916
	1	0.999999	0.999917
	0.9917	0.795382	0.931381
	0.882233	0.795382	0.927033
	0.642249	0.999996	0.926948
	0.685667	0.788512	0.930236
	0.911801	0.755483	0.998694
	0.912537	0.755476	0.738559
	1	0.788506	0.73856
	0.702577	0.795289	0.982121
	0.702577	0.795289	0.982041
	0.702406	0.79526	0.999892
	0.702406	0.795258	0.931587
	0.696808	0.999996	0.931606
	0.683797	1	1
	0.965959	1	0.998728
	0.999285	0.989316	0.998728
	0.999304	0.785996	1
	0.702236	0.791571	1
	0.702236	0.99816	0.981651
	0.999095	0.99816	0.98124
	0.701639	1	0.684802
	0.701879	0.792821	0.504313
	0.991861	0.79281	0.504344
	0.991922	0.989259	0.684955
	0.99979	0.78574	0.684929
	1	0.791321	0.504308
	1	0.998136	0.504317
	0.637187	0.998156	0.685001
	0.489007	0.999997	1
	0.630501	0.991089	0.999998
	0.692783	0.991089	0.999998
	0.69843	0.999917	1
	0.999999	0.999921	1
	0.637094	0.792633	1
	0.490098	0.792623	1
	0.637092	0.99998	0.999998
	0.699916	1	0.994985
	0.699763	0.95604	0.994635
	0.699746	0.955963	0.999618
	0.699899	0.999911	0.999974
	1	1	0.999992
	1	0.788723	0.911634
	0.97246	0.782961	0.681851
	0.97246	0.988854	0.72
	0.696225	1	0.994978
	0.692124	1	0.994885
	0.980956	0.999915	0.99988
	0.99161	0.999829	0.999975
	0.997484	0.999915	1
	0.997187	0.790084	1
	0.678506	0.790073	0.999998
	0.628885	0.999978	0.999625
	0.796343	0.790023	0.999627
	0.816856	0.790023	0.980641
	0.876313	1	0.979302
	0.969979	1	0.998573
	0.999998	0.999909	0.980651
	0.999998	0.999904	0.980632
	1	0.999976	0.999946
	1	0.999976	0.999972
	0.695767	0.999996	0.731229
	0.69565	0.952973	0.730482
	0.998653	0.911776	0.99823
	0.675663	0.950623	0.999999
	0.631243	0.778446	0.927766
	0.881904	0.751799	0.926562
	0.999997	0.945673	0.998501
	0.631321	0.999904	1
	0.470406	0.988399	0.926705
	0.556733	0.780022	0.926679
	0.613514	0.785952	0.974855
	0.67606	0.779984	0.714768
	0.695636	0.752005	0.725324
	0.695682	0.945706	0.729212
	0.695674	0.999996	0.729212
	0.695679	1	0.999999
	1	1	1
	0.693883	0.785302	1
	0.693883	0.785302	1
	0.69365	1	1
	0.69365	0.748886	0.999879
	0.991187	0.610318	0.920216
	0.991187	0.714237	0.85517
	1	0.941923	0.901559
	1	0.775589	0.976647
	0.691707	0.748516	0.976642
	0.691706	0.944358	0.906576
	0.999915	0.78507	0.924038
	0.999918	0.78507	1
	0.999975	0.748768	1
	0.999975	0.616287	0.999999
	0.625697	0.748749	0.999999
	0.47818	0.990039	1
	0.625695	0.990064	1
	0.69146	1	0.994257
	0.691455	1	0.994138
	0.691431	1	0.999846
	0.691437	1	0.999814
	1	1	0.669641
	1	0.952651	0.524282
	0.689345	0.950625	0.665864
	0.689345	0.997662	0.990988
	0.9991	0.987512	0.9223
	0.999098	0.737921	0.91875
	0.9971	0.604777	0.993784
	0.997103	0.710333	0.999967
	0.999099	0.942927	0.999999
	0.999096	0.74554	0.724523
	0.999997	0.58342	0.72446
	1	0.577418	0.999847
	1	0.710207	1
	0.999707	0.940348	1
	0.999616	0.772662	1
	0.999908	0.743484	0.99406
	0.999991	0.898301	0.994059
	0.999991	0.950469	0.666654
	0.687106	0.999778	0.521778
	0.687106	0.952121	0.666653
	0.68703	0.942875	0.999989
	0.68703	0.989121	0.922862
	0.996914	0.999893	0.922871
	0.996914	0.999976	0.999965
	0.999903	0.952602	0.999964
	0.990086	0.952623	0.999999
	0.99018	1	0.978122
	1	1	0.978122
	0.685128	1	0.993864
	0.685123	1	0.992171
	0.999975	1	0.998276
	0.685079	1	0.999855
	0.685084	1	0.921562
	0.617041	0.999975	0.921673
	0.422676	0.997642	0.978074
	0.380735	0.997549	0.978077
	0.418509	0.951572	0.915994
	0.591862	0.951572	0.844227
	0.65705	0.999882	0.839039
	0.678249	0.941535	0.842766
	1	0.740662	0.895895
	0.999987	0.763611	0.976385
	0.614648	0.986436	0.99828
	0.419939	0.74198	0.998145
	0.419938	0.579045	0.999827
	0.61465	0.551101	0.99948
	0.998988	0.572944	0.999517
	0.998988	0.706453	0.999961
	0.996803	0.941486	0.999962
	0.996799	0.780037	1
	0.999997	0.78005	1
	0.999866	0.951502	1
	0.682843	0.949382	1
	0.682741	0.99521	0.999485
	0.999566	0.997534	0.977055
	0.999986	0.941358	0.977536
	0.999996	0.706306	0.999857
	0.661119	0.600494	0.999845
	0.614223	0.732607	0.914528
	0.870725	0.732594	0.82805
	0.682845	0.600473	0.641711
	0.682862	0.706284	0.645803
	1	0.941451	0.899675
	1	0.742176	0.97751
	0.9864	0.60183	0.977522
	0.605544	0.706229	1
	0.457622	0.941326	0.999999
	0.592028	0.999881	0.999959
	0.957571	0.742092	0.99996
	1	0.60821	1
	1	0.742089	0.999988
	0.680872	1	0.999461
	0.680714	1	0.999473
	0.98909	0.77898	0.999999
	0.979374	0.77898	0.919145
	0.989528	1	0.9187
	0.999995	1	0.999429
	0.68077	1	1
	0.680542	1	1
	0.680526	0.99756	0.999999
	0.680755	0.99756	0.993453
	0.957433	0.98898	0.993304
	0.656469	0.986588	0.993302
	0.666731	0.997527	0.993451
	0.986338	0.999999	0.993405
	1	0.999999	0.986937
	0.867288	0.98657	0.993404
	0.609028	0.768569	0.999957
	0.656533	0.773742	0.999957
	0.995497	0.996437	0.713452
	0.67664	0.949869	0.71317
	0.67821	0.948123	0.99929
	0.999995	0.984025	0.999987
	0.678879	0.760444	0.999942
	0.678879	0.737195	0.999955
	0.999995	0.940022	0.917867
	0.678723	0.738961	0.917816
	0.678561	0.602965	0.713359
	0.995022	0.730725	0.713385
	0.606653	0.973285	1
	0.458655	0.760306	0.917311
	0.602245	0.737122	0.911621
	0.984885	0.93999	0.992636
	0.998886	0.777373	0.713152
	0.99996	0.777373	0.712779
	0.999964	1	0.654178
	0.677206	0.775299	0.508689
	0.677206	0.775299	0.654643
	0.966298	0.999993	0.999999
	0.966297	0.999993	1
	0.999996	0.775215	1
	0.998859	0.77521	1
	0.998859	0.775186	1
	0.999996	0.775187	0.975944
	1	0.999985	0.975944
	0.653965	0.999987	0.999948
	0.606118	0.999412	0.916524
	0.865317	0.988059	0.916424
	0.674381	0.988621	0.999804
	0.669381	1	0.999938
	0.985439	0.938592	0.999784
	0.605952	0.727454	0.999831
	0.456345	0.71917	0.999995
	0.59729	0.727423	0.997401
	0.666731	0.766096	0.709613
	0.673571	0.774878	0.710629
	0.998478	0.7749	0.975863
	0.999948	0.996704	0.975868
	0.965806	0.733874	0.706013
	0.955639	0.600269	0.693692
	0.988706	0.735752	0.962121
	1	0.999285	0.968878
	0.674842	0.772524	0.975687
	0.674842	0.764061	0.710045
	1	0.764051	0.710045
	1	0.772509	1
	0.667161	0.9879	0.973343
	0.651491	0.988585	0.892818
	0.954731	0.7749	0.913449
	0.999447	0.774904	0.997862
	0.674414	1	0.97328
	0.674589	1	0.97328
	0.999833	1	0.997863
	0.674515	1	0.999999
	0.674572	1	0.997909
	1	0.7726	0.997304
	1	0.772238	0.997251
	0.996248	0.999256	0.973283
	0.996248	1	0.974521
	1	0.770523	0.64842
	0.892826	0.763503	0.459867
	0.892826	0.985558	0.459922
	1	0.732575	0.648671
	0.672552	0.596842	0.648647
	0.672552	0.732568	0.459889
	1	0.763418	0.448562
	0.670801	0.723942	0.579148
	0.670801	0.723941	0.57914
	1	0.76344	0.448547
	1	0.988225	0.448544
	1	0.988218	0.579129
	0.85963	0.999985	0.579121
	0.59783	0.948214	0.477976
	0.646625	0.948221	0.589502
	1	0.997317	0.796807
	1	0.997317	0.642741
	0.668764	0.947281	0.686376
	0.668764	0.947281	0.990736
	0.644416	1	0.968275
	0.595336	0.77023	0.632591
	0.857851	0.77023	0.486374
	0.999947	1	0.578921
	0.998677	0.770115	0.578913
	0.998676	0.770114	0.477781
	0.668634	0.987845	0.578906
	0.668634	0.987847	0.578898
	1	0.93561	0.477767
	0.667583	0.720467	0.578891
	0.665793	0.720465	0.578883
	0.994672	0.935604	0.448296
	0.998629	0.999998	0.448293
	0.998629	0.999999	0.593512
	0.666646	0.999992	0.891825
	0.666646	0.99995	0.648118
	0.592509	0.769905	0.459535
	0.444357	0.769925	0.459615
	0.592496	1	0.648543
	0.88759	0.999807	0.91509
	0.877839	0.767779	0.91509
	0.985832	0.767865	0.892376
	0.999536	0.76787	0.59323
	0.666503	0.767877	0.489556
	0.666503	1	0.648311
	1	1	0.707534
	0.666381	0.999843	0.707534
	0.666381	0.999167	1
	0.999998	0.999324	1
	0.999998	0.98745	1
	0.999822	0.987296	1
	0.887425	0.996916	0.974757
	0.887551	0.994172	0.974705
	0.664632	0.996398	0.999944
	0.664632	0.999154	0.913907
	0.96181	0.945812	0.913906
	0.950086	0.945777	0.999994
	0.986396	0.757766	0.999995
	0.986863	0.716908	1
	0.987335	0.678182	0.999995
	0.66453	0.581673	0.999995
	0.66453	0.725929	0.999983
	0.998574	0.999611	0.999983
	0.998574	0.767371	1
	1	0.767464	0.974189
	1	0.767465	0.974189
	0.654056	0.767465	0.912637
	0.637184	1	0.912637
	0.948622	1	0.997725
	0.8517	1	0.989461
	0.587058	0.996256	0.903572
	0.636742	0.76297	0.888253
	0.662156	0.764747	0.963892
	0.662484	1	0.90544
	0.637114	0.999832	0.911981
	0.587131	0.996623	1
	0.852096	0.94196	1
	1	0.944677	1
	1	0.722879	0.99998
	1	0.585348	0.91072
	1	0.722727	0.904211
	0.999941	0.755001	0.991454
	0.999765	0.713452	0.999998
	0.999765	0.713474	0.999997
	0.999941	0.75515	0.999729
	1	0.765034	0.701983
	0.660725	0.765028	0.701982
	0.660712	0.984003	0.991861
	0.66069	0.755072	0.991922
	0.660703	0.762643	0.99979
	0.999999	0.999951	1
	1	1	1
	1	0.999823	0.902732
	0.999993	0.999823	0.821565
	0.999986	1	0.820963
	0.999993	1	0.893257
	1	1	0.675249
	1	0.940689	0.635624
	1	0.878631	0.885533
	1	0.677031	0.99927
	0.658479	0.541575	0.99848
	0.658479	0.548885	0.90938
	0.579488	0.719579	0.909983
	0.431425	0.930844	1
	0.579448	0.679136	0.999998
	0.999911	0.573856	0.999933
	0.656687	0.719683	0.999934
	0.656687	0.943647	1
	0.999992	0.943645	0.90889
	0.999732	0.999987	0.90889
	0.629887	0.986605	1
	0.578181	0.986612	0.97246
	0.830598	0.999243	0.97246
	0.646392	0.999245	0.999012
	0.653449	0.762497	0.63381
	0.995221	0.762497	0.44261
	0.995221	0.999997	0.442709
	1	0.999997	0.634287
	0.999992	1	0.999997
	0.999968	0.94261	0.692092
	0.999976	0.94261	0.678509
	0.6548	1	0.956079
	0.6548	0.760346	0.964105
	0.654761	0.760346	0.972203
	0.654761	0.999989	0.999998
	0.985788	0.999989	0.999998
	0.985789	0.999162	0.999999
	0.654667	0.928791	0.999994
	0.654667	0.716498	0.999994
	0.654621	0.749719	0.999998
	0.654621	0.757663	0.999998
	0.654525	0.74973	1
	0.654525	0.982953	1
	1	0.749698	0.971855
	1	0.716462	0.971853
	0.879536	0.929487	0.971845
	0.879536	1	0.971845
	1	0.760121	0.999969
	0.997641	0.760122	0.676126
	0.648344	1	0.613542
	0.642894	0.716302	0.608282
	0.980211	0.577664	0.656567
	0.652611	0.716131	0.936337
	0.652703	0.759861	0.970287
	0.649383	0.760006	0.999182
	0.643047	0.759999	0.999991
	0.965609	0.759999	0.999993
	0.943953	0.999799	0.999998
	0.957512	0.999799	0.999924
	0.65261	0.998968	0.999926
	0.65261	0.756671	1
	1	0.755139	1
	0.650949	0.981609	1
	0.650948	0.985519	1
	0.999998	0.757742	0.990367
	0.57149	0.757859	0.898108
	0.371945	0.999999	0.905134
	0.370013	0.999999	0.990885
	0.561971	0.996355	0.98848
	0.847742	0.934836	0.988479
	0.736851	0.885142	0.99115
	0.554599	0.921539	0.999739
	0.587708	0.746323	0.999744
	0.613446	0.75511	0.999998
	0.63997	1	1
	0.997555	0.75766	1
	1	0.75766	1
	0.649534	1	0.999992
	0.647332	0.757573	0.999992
	0.992995	0.757573	0.904832
	1	1	0.904832
	1	1	0.904807
	0.648641	0.755519	0.904806
	0.647854	0.755519	0.999999
	0.997478	0.755473	0.999998
	0.648976	0.755434	0.999998
	0.648976	0.744368	1
	0.648926	0.710278	1
	0.648926	0.926452	0.970075
	0.999996	0.999783	0.970075
	0.984793	0.981628	1
	0.984783	0.744336	1
	0.638952	0.752689	0.999999
	0.620724	0.985359	0.9991
	0.942141	0.985359	0.998202
	0.645319	0.710113	0.999097
	0.638914	0.562165	0.997014
	0.979521	0.667456	0.967184
	0.999749	0.922995	0.969907
	0.941035	0.978089	0.999717
	0.618735	0.733295	0.99972
	0.637137	0.707532	1
	0.999675	0.926348	0.999909
	0.646932	0.755269	0.999909
	0.647033	0.755269	1
	0.64705	0.999987	0.999707
	0.64705	0.999987	0.999607
	1	1	0.893428
	0.618467	0.940038	0.813859
	0.566289	0.939848	0.893481
	0.836751	0.999772	0.999874
	0.999789	0.755093	0.966383
	0.646843	0.755093	0.874489
	0.646879	0.999997	0.899411
	0.646869	0.999997	0.999999
	0.64687	0.999718	1
	0.875272	0.75013	1
	0.875272	0.741712	0.968812
	1	0.980387	0.967872
	1	0.998786	0.967866
	0.645092	0.752892	0.968806
	0.64509	0.753021	0.999999
	0.999994	1	0.990181
	1	0.752814	0.990181
	1	0.752251	1
	0.940045	0.923761	0.99969
	0.615603	0.706328	0.989865
	0.63339	0.738851	0.990156
	0.997285	0.994443	0.996893
	1	0.999076	0.996903
	0.999999	0.984689	0.996897
	0.999999	0.969832	0.99583
	0.643328	0.969829	0.891038
	0.643328	0.984669	0.810531
	1	0.752158	0.883128
	0.643231	0.750041	0.989187
	0.643231	0.991581	1
	0.643191	0.981213	1
	0.643191	0.984846	0.684376
	0.999984	0.999983	0.684376
	0.64305	0.741366	0.999997
	0.643017	0.706734	0.999983
	0.999872	0.924677	0.68321
	0.643012	0.752686	0.683215
	0.643012	0.752686	0.989921
	1	0.937922	0.989921
	0.999901	0.937922	0.998987
	0.993218	0.99614	0.998987
	0.866252	0.99614	0.998986
	0.870727	0.750693	0.998987
	0.997834	0.750693	0.999898
	0.997873	0.937829	0.999796
	0.999999	0.937829	0.999888
	0.999987	0.75039	0.999986
	0.999987	0.749801	0.999993
	0.611606	0.936591	0.89656
	0.558252	0.936802	0.870765
	0.825464	0.983466	0.964978
	0.82545	0.984461	0.999967
	0.55823	0.750491	1
	0.611585	0.750491	0.98967
	1	0.747552	0.98967
	0.638157	0.738757	0.995656
	0.635669	0.976841	0.67186
	0.991737	0.996062	0.658347
	0.638933	1	0.957571
	0.638035	0.999985	0.999999
	0.997012	0.999985	1
	0.639304	0.750316	0.999892
	0.639121	0.750316	0.989423
	0.639081	1	0.979376
	0.639221	1	0.989525
	0.999822	1	0.999985
	0.999963	0.736357	0.996679
	1	0.700702	0.99669
	0.639213	0.918004	0.998943
	0.639213	0.995728	0.998832
	0.637772	0.999996	0.967269
	0.637772	1	0.964267
	0.637678	1	0.996579
	0.637678	0.999984	1
	1	0.999903	1
	0.636077	0.748006	1
	0.632097	0.748006	0.99648
	0.632077	0.999919	0.962577
	0.636041	0.700519	0.931652
	0.999947	0.55727	0.866337
	1	0.689131	0.893894
	0.635955	0.964102	0.895952
	0.633409	0.964098	0.886438
	0.991454	0.73583	0.886427
	0.63736	0.744973	0.895915
	0.63736	0.747929	0.99996
	0.999981	0.747929	1
	1	1	0.999875
	0.93496	1	0.896748
	0.575878	1	0.896836
	0.515616	0.69775	0.999995
	0.524844	0.555788	0.895829
	0.605099	0.694103	0.887255
	1	0.741998	0.987179
	0.55128	0.745104	0.998886
	0.350425	1	0.99996
	0.350409	0.999983	0.999964
	0.55119	0.999896	1
	0.551165	0.745664	0.895702
	0.404017	0.745701	0.895702
	0.551248	0.999993	0.966183
	1	0.69743	0.962899
	0.999575	0.556017	0.996247
	0.635308	0.69743	0.999877
	0.635434	0.742516	0.998859
	1	0.730297	0.998859
	0.999994	0.72951	0.895601
	0.999994	0.739396	0.895604
	0.633892	0.993676	1
	0.633892	0.982484	0.98909
	0.548825	0.983515	0.98909
	0.400751	0.999995	0.996471
	0.543895	1	0.996341
	0.62811	0.745491	0.895067
	0.632274	0.74549	0.892329
	0.993396	0.745451	0.994598
	0.991014	0.7454	0.675932
	0.997571	0.745381	0.67644
	0.633698	0.745433	0.996378
	0.633698	1	0.985215
	1	0.743526	0.955253
	0.632122	0.743526	0.955174
	0.632122	1	0.977899
	0.632077	1	0.988952
	0.632073	0.994556	1
	0.627786	0.736941	0.998821
	0.620468	0.729996	0.998821
	0.97505	0.978745	1
	0.975025	0.743289	0.999946
	0.620362	0.743317	0.674845
	0.627688	0.694339	0.674864
	0.631929	0.55253	1
	0.631931	0.694352	0.999996
	0.631875	0.694317	0.999996
	0.631856	0.550091	0.988804
	0.999937	0.682375	0.988764
	1	0.958076	0.999448
	1	0.730287	0.603035
	1	0.739014	0.406956
	0.99965	0.693301	0.407005
	0.999626	0.551667	0.603263
	0.630154	0.691255	0.999995
	0.630161	0.99426	0.99987
	0.630127	0.999712	0.999874
	0.630127	0.929997	1
	0.998701	0.872214	1
	0.629228	0.925883	1
	0.629007	0.978507	0.964996
	0.629213	0.982991	0.964982
	0.62981	1	0.999985
	0.629993	0.741273	0.672782
	0.629993	0.741273	0.672762
	0.628478	0.741107	0.996191
	0.628478	0.740941	0.996248
	0.596117	0.999601	1
	0.541584	0.999902	0.964925
	0.817652	0.998759	0.964925
	0.973955	0.998837	0.892826
	0.616312	0.999699	0.892826
	0.623846	0.999697	1
	0.616244	0.999978	0.999986
	0.595965	0.998815	0.999986
	0.930502	0.998835	1
	0.999981	0.740968	0.988211
	0.999981	0.740968	0.984434
	0.628132	0.928685	0.996088
	0.628132	0.869262	1
	0.6267	0.908425	1
	0.6267	0.714545	0.67063
	0.626649	0.688023	0.67063
	0.626649	0.915308	0.999574
	0.947918	0.73998	0.987809
	0.947741	0.740676	0.98822
	0.626454	0.998825	0.999998
	0.626514	0.99881	0.999998
	1	0.931732	1
	0.980511	0.912469	0.999999
	0.979164	0.723813	0.999999
	0.625552	0.724439	0.999999
	0.625327	0.960008	0.999999
	0.625549	0.916309	0.890247
	0.626185	0.931731	0.89013
	0.626379	0.999994	0.987795
	0.626346	1	0.987953
	0.626326	1	0.999999
	0.626359	0.998784	0.999999
	0.99962	0.998784	0.999995
	0.99962	0.999999	0.995996
	0.62624	0.998775	0.995857
	0.62624	0.992916	0.999852
	0.97917	0.731822	0.999993
	0.925855	0.724633	0.999849
	0.896251	0.977579	0.999849
	0.94454	0.999916	0.998667
	0.998911	0.999916	0.998667
	0.979158	0.927331	0.999995
	0.980164	0.867749	1
	1	0.922923	0.986307
	0.624601	0.97716	0.877944
	0.624567	0.97747	0.887694
	0.6243	0.994928	0.998171
	0.623679	0.993795	0.664795
	0.619027	0.684864	0.663541
	0.611288	0.544804	0.98088
	0.92038	0.688077	0.877817
	0.927293	0.982121	0.88758
	0.979102	0.982019	0.962439
	0.928228	0.738432	0.951026
	0.591436	0.738463	0.986736
	0.612084	0.725249	0.999383
	0.623167	0.687966	0.998472
	0.623167	0.914942	0.998619
	0.999846	1	0.999994
	0.999285	0.999998	1
	0.610184	0.999998	1
	0.589546	0.981707	1
	0.927308	0.981707	1
	0.62289	0.735494	1
	0.622889	0.732877	0.999524
	0.622863	0.99382	0.999524
	0.622863	0.999911	0.99994
	0.589402	0.995146	0.88752
	0.530139	0.990356	0.887562
	0.768137	0.993872	1
	0.938722	0.993894	0.589841
	0.979182	0.995161	0.436107
	0.972265	0.722769	0.567314
	0.992201	0.672498	0.938068
	0.992352	0.671634	0.986873
	0.99236	0.718347	0.999994
	0.99984	0.680856	0.995745
	0.99984	0.503718	0.995751
	1	0.469274	0.999521
	0.620996	0.504352	0.999521
	0.620733	0.685011	1
	0.618879	0.684983	1
	0.614306	0.504312	1
	0.526174	0.50431	1
	0.329362	0.684982	0.999981
	0.330338	0.998356	0.985574
	0.531887	0.735248	0.863379
	0.999777	0.735937	0.754058
	0.531741	0.930384	0.579319
	0.330254	0.930384	0.636141
	0.330253	0.736136	0.88442
	0.531737	0.736139	0.885974
	0.999778	1	0.999936
	0.61967	1	0.886139
	0.61967	1	0.886135
	1	0.999906	0.999993
	0.619526	0.999906	0.999998
	0.619526	0.929284	0.999998
	0.999999	0.929284	1
	0.618739	1	0.999825
	0.61686	0.999999	0.998243
	0.616848	0.733983	0.9552
	0.618727	0.733983	0.850345
	1	0.999904	0.880913
	0.924973	0.980725	0.999934
	0.552829	0.957858	0.99998
	0.489796	0.719775	0.99998
	0.472694	0.729967	0.960912
	0.500299	0.928753	0.960414
	0.807866	0.928839	0.960407
	0.619212	0.99328	0.960905
	0.619148	0.730128	1
	0.999768	0.732639	0.993974
	0.999999	0.999542	0.657262
	0.619158	0.68185	0.658561
	0.619158	0.50037	0.997952
	1	0.500368	0.999993
	0.617671	0.68185	0.986704
	0.617671	0.994978	0.986205
	1	0.994885	0.999473
	0.999757	0.99988	0.999993
	0.617315	0.999975	0.999993
	0.617382	1	1
	0.617376	0.999993	1
	0.617376	0.999993	1
	0.616137	0.99824	1
	0.616137	0.730757	1
	0.615918	0.7315	1
	0.615892	0.731685	1
	0.999903	0.731681	0.998416
	1	0.994435	0.998414
	0.615728	0.923179	0.999456
	0.615659	0.927644	0.999459
	0.999747	0.926678	0.999993
	0.99993	0.908763	0.999993
	0.999929	0.907491	0.999997
	0.615664	0.904039	0.882239
	0.615664	0.702595	0.882241
	0.614268	0.675111	1
	0.614268	0.904028	1
	0.999319	0.67509	0.995033
	0.613847	0.531683	0.95336
	0.614033	0.665734	0.919955
	0.969452	0.975534	0.944609
	0.600465	0.731507	0.985515
	0.608828	0.731467	0.999969
	0.850976	0.97543	0.995205
	0.850619	0.717345	0.993587
	0.999244	0.727628	0.99835
	0.99981	0.678682	1
	0.999926	0.534334	1
	0.999926	0.674296	1
	0.613899	0.726671	0.954199
	0.613899	0.730466	0.840542
	1	0.731442	0.840539
	1	0.73137	0.954195
	0.61234	0.678605	1
	0.612029	0.534996	1
	0.611995	0.678689	0.985789
	0.61226	0.980525	0.985789
	0.612361	0.975154	0.999992
	0.612408	0.922928	0.999992
	0.612332	0.927502	0.880714
	0.612332	0.725637	0.880714
	0.612249	0.714073	1
	0.612247	0.903649	1
	0.612222	0.925505	0.999992
	0.612225	1	0.999992
	0.612183	1	1
	0.612183	0.980145	1
	0.611341	0.978749	0.999764
	0.610066	0.998519	0.879351
	0.99525	0.998544	0.879513
	0.99997	0.996702	1
	0.610776	0.713764	1
	0.610776	0.675557	1
	0.518159	0.908285	0.651644
	0.350962	0.714753	0.649446
	0.413694	0.662372	0.978772
	0.487583	0.613812	0.985319
	0.574674	0.521238	0.994877
	1	0.675779	0.994925
	0.999889	0.729191	0.999974
	0.610519	0.729134	0.985239
	0.610549	0.993038	0.970514
	0.999713	0.725263	0.943953
	0.517802	0.728122	0.957512
	0.372706	0.999999	0.994941
	0.517908	0.999999	0.99494
	0.610407	0.999991	1
	0.61033	0.980107	1
	0.999713	0.980115	1
	0.610068	1	0.999999
	0.60956	0.673032	0.999999
	0.998107	0.528763	1
	0.918259	0.673028	0.87753
	0.572612	0.925542	0.871945
	0.594779	0.925544	0.568146
	0.999453	1	0.416517
	0.999454	0.999997	0.546148
	0.846989	0.92545	0.90301
	0.846989	0.924993	0.955083
	1	0.726375	0.99931
	1	0.725514	0.878015
	0.608693	0.710817	0.878015
	0.608693	0.668782	0.999739
	1	0.821972	0.957174
	0.994894	0.619173	0.957174
	0.604673	0.507196	0.997954
	0.605494	0.622369	0.998184
	0.997993	0.901478	1
	0.607148	0.968383	1
	0.607148	0.658979	0.998132
	0.607095	0.525499	0.998132
	0.607095	0.672665	0.956747
	0.606966	0.906456	0.956744
	0.606884	0.659013	0.999968
	0.999689	0.645596	0.994638
	0.605537	0.659009	0.994667
	0.605503	0.712112	0.87671
	0.99607	0.999999	0.876688
	0.982999	0.999999	0.984765
	0.506391	0.999999	0.984793
	0.365273	0.999968	0.999996
	0.511292	0.999969	0.994656
	1	0.726748	0.994646
	0.986691	0.726748	0.99999
	0.599587	0.999991	0.99997
	0.603093	0.998417	0.999882
	0.605239	0.998426	0.955996
	0.605239	0.724892	0.956073
	0.603835	0.724885	1
	0.603821	0.72372	0.875431
	0.999947	0.719579	0.875431
	0.603788	0.719546	0.999759
	0.603788	0.723606	0.999759
	0.9946	0.724731	0.95598
	0.599062	0.724817	0.955759
	0.5946	1	0.999718
	0.595504	0.918913	0.99997
	0.60138	0.854174	1
	0.999999	0.918792	0.875272
	1	0.923977	0.875272
	1	0.922335	1
	0.602042	0.723421	1
	0.601815	0.724269	1
	0.999123	0.923644	0.999292
	1	0.918859	0.999292
	1	0.992127	1
	0.602047	0.9223	0.999996
	0.602047	0.917295	0.994363
	0.602003	0.719	0.994336
	0.602003	0.718999	0.999957
	0.999994	0.912113	0.999989
	0.965144	0.853669	0.999989
	0.586453	0.918441	0.999899
	0.594976	0.999094	0.99991
	0.997787	0.999563	0.9552
	0.60188	0.669573	0.954551
	0.60188	0.524905	0.999256
	1	0.669198	1
	0.600444	0.708989	0.954654
	0.600443	0.669466	0.954654
	0.600391	0.904759	0.999996
	0.600355	0.724478	0.999996
	0.999852	0.724498	1
	0.999997	0.724465	1
	0.585	0.724465	0.561227
	0.547649	1	0.360942
	0.546751	0.999988	0.36094
	0.581659	0.722493	0.561222
	0.59688	0.722259	0.999987
	0.599323	0.993498	0.999954
	0.999991	0.994064	0.999966
	0.597789	0.994064	0.999966
	0.591688	0.994064	0.999966
	0.589265	0.99999	1
	0.589264	1	1
	0.591644	0.722436	0.997874
	0.59771	0.722435	0.997839
	0.998941	0.999996	0.999202
	0.598819	0.922506	0.999236
	0.597583	0.917437	0.999998
	0.994185	0.991965	0.999987
	0.999895	0.997881	0.953814
	0.785016	0.991961	0.953814
	0.502597	0.702667	0.983147
	0.560298	0.665542	0.965071
	0.598874	0.903143	0.856593
	0.598874	0.999989	0.869408
	0.598799	0.92286	0.999965
	0.598798	0.922838	0.999965
	0.999992	0.999825	1
	0.999723	0.92273	1
	0.99973	0.922799	0.870053
	1	0.72219	0.869838
	0.838892	0.722208	0.999678
	0.838892	0.722183	1
	0.999999	0.722167	1
	0.502092	0.999955	0.999883
	0.300528	1	0.869844
	0.299269	0.721214	0.869922
	0.494773	0.721214	0.869877
	0.58883	1	0.86966
	0.59354	0.715916	0.999663
	0.99414	0.704228	0.999949
	1	0.950415	0.999963
	0.837677	0.955805	0.999963
	0.837677	0.956257	0.999963
	1	0.977517	0.637747
	0.596998	0.977979	0.637703
	0.596998	0.97811	0.999854
	0.590606	0.992171	1
	0.5812	0.714596	0.999995
	0.963147	0.714596	0.980524
	0.999725	0.99217	0.853659
	0.596818	0.921571	0.866448
	0.596791	0.920113	0.999663
	0.581042	0.99815	0.997434
	0.557767	0.704338	0.86662
	0.909678	0.649167	0.86825
	0.499812	0.645178	0.999878
	0.298345	0.688887	0.999986
	0.298357	0.971933	0.982707
	0.499869	0.915869	0.98272
	1	0.844218	0.997727
	0.498211	0.839039	0.997713
	0.296739	0.825701	0.999986
	0.296737	0.645112	1
	0.498207	0.649095	1
	0.595547	0.901425	0.9517
	0.595547	0.718799	0.9517
	1	0.715517	0.997648
	0.595321	0.969906	0.991262
	0.595319	0.950582	0.993569
	0.579325	0.688421	0.951634
	0.555837	0.659401	0.951597
	0.908667	0.899392	0.999957
	0.595237	0.718561	0.99356
	0.595237	0.7193	0.991249
	1	0.999382	0.997644
	0.593953	0.999961	0.999985
	0.593953	0.999961	0.999673
	0.999997	0.999999	0.999689
	0.999997	0.719872	1
	0.593714	0.719872	1
	0.593696	1	1
	0.99993	0.918866	0.999994
	1	0.894187	0.997265
	0.778846	0.700695	0.848367
	0.495606	0.713496	0.749661
	0.553798	0.899836	0.850412
	0.593605	0.660923	1
	0.593605	0.701916	0.633255
	0.593533	0.717985	0.632287
	0.593533	0.717978	0.996707
	1	0.717955	0.997571
	0.589597	0.717963	0.991009
	0.585645	1	0.992517
	0.984198	0.999484	0.99911
	0.592047	0.977055	0.993405
	0.592047	0.977536	0.993405
	0.592003	0.993622	1
	0.592003	0.987366	1
	0.999872	0.993611	1
	0.99987	0.971322	1
	0.591874	0.645808	1
	0.591875	0.500481	0.821548
	0.591837	0.608039	0.536467
	0.591837	0.899639	0.57065
	0.590674	0.713201	0.932768
	0.590674	0.697192	0.997516
	0.491529	0.697163	0.997516
	0.348727	0.713092	0.999999
	0.491497	0.717627	0.999999
	0.83226	0.717729	0.999983
	0.832317	0.717728	0.999646
	0.587617	0.717728	0.999663
	0.580842	0.999959	1
	0.580833	0.99996	1
	0.587607	0.717644	1
	0.590269	0.717642	1
	0.590077	0.717588	0.999871
	0.590061	0.717488	0.999871
	0.590252	0.71747	0.99965
	0.999998	0.717573	0.999648
	0.999923	0.717564	0.999648
	0.590196	0.717564	0.999633
	0.590215	1	0.999982
	0.999999	1	1
	0.59017	1	0.981251
	0.59017	0.999945	0.980338
	0.589053	0.715394	0.999034
	0.589053	0.714089	0.993065
	0.58835	0.697691	0.993065
	0.587661	0.656402	1
	0.997141	0.877499	0.999999
	0.999943	0.975228	0.999022
	0.999999	0.715745	0.999023
	0.999999	0.715737	0.997006
	0.588628	0.657875	0.859656
	0.588628	0.500491	0.861611
	0.585743	0.590824	0.997366
	0.57884	0.642423	0.997366
	0.578797	0.697606	0.980914
	0.585619	0.713997	0.980914
	0.58844	0.715324	0.999981
	0.588502	0.999986	0.992881
	0.999919	0.976852	0.992899
	1	0.970581	1
	0.997933	0.986297	1
	0.981115	0.913046	1
	0.539321	0.918162	0.947979
	0.48471	0.999425	0.947979
	0.771223	0.999992	0.999945
	0.587135	0.714233	0.947901
	0.587135	0.710777	0.947948
	0.587098	0.968639	0.99998
	0.587098	0.970402	0.999839
	0.587017	0.986758	0.999715
	0.587017	0.986905	0.980407
	0.586977	0.993409	0.980543
	0.586977	0.913029	1
	0.585733	0.844204	0.980511
	0.585733	0.907042	0.979535
	0.585675	0.992919	0.998586
	0.585675	0.715373	0.99962
	1	0.715265	0.99998
	1	0.715246	0.99998
	0.585528	0.715352	1
	0.585528	0.715358	1
	0.582512	0.71536	1
	0.575382	1	1
	0.575337	0.65502	1
	0.582378	0.508892	0.998899
	0.543632	0.653725	0.946209
	0.450276	0.974074	0.947128
	0.450301	0.976451	0.998785
	0.543742	0.999987	0.841322
	0.585374	0.999942	0.738166
	0.585374	0.999955	0.842201
	1	0.992705	0.999607
	0.999623	0.911676	0.999459
	0.987175	0.917308	0.999852
	0.987022	0.713359	0.624666
	0.482778	0.713385	0.624644
	0.282013	0.896225	0.992475
	0.282056	0.654743	0.99255
	0.482957	0.696529	0.999992
	1	0.997847	0.999595
	0.987457	0.915535	0.991108
	0.982392	0.911475	0.850255
	0.994742	0.992524	0.8411
	1	0.917614	0.977388
	0.583765	0.91724	1
	0.583764	0.917241	1
	0.583737	0.91775	1
	0.583737	0.70843	1
	1	0.691728	0.999592
	0.582448	0.691717	0.999592
	0.582447	0.708413	0.997127
	0.927184	0.976397	0.997126
	0.927187	0.97637	0.999998
	0.582327	0.999953	0.999998
	0.582327	1	1
	0.999993	1	0.610219
	0.582248	1	0.587707
	0.582226	1	0.870737
	0.999904	1	0.809034
	0.582208	1	0.848729
	0.582208	0.997418	0.996712
	0.573354	0.692826	0.99236
	0.55566	0.635998	0.992302
	0.538503	0.636361	0.999941
	0.524257	0.69421	1
	0.74005	0.894589	0.999817
	0.813653	0.652002	0.856278
	0.579485	0.694172	0.855523
	0.577104	0.910215	0.937092
	0.757674	0.839651	0.793275
	0.478271	0.903355	0.727933
	0.538006	0.887759	0.838904
	1	0.65136	0.999999
	0.537858	0.693602	1
	0.443283	0.915871	0.99177
	0.443277	0.916359	0.938217
	0.537844	0.916238	0.945144
	0.580629	0.914171	0.995858
	0.580619	0.709538	0.619229
	0.478488	0.710555	0.620371
	0.277829	0.710947	0.992123
	0.269237	0.711057	0.981512
	0.4295	0.69392	0.616113
	0.519965	0.651719	0.619142
	0.558317	0.894365	0.999916
	0.576128	0.709588	1
	0.57928	0.70568	1
	0.580572	0.886371	1
	0.580572	0.646754	0.999975
	0.580474	0.677031	0.978983
	0.580474	0.960373	0.977898
	0.579287	0.701024	0.99882
	0.579286	0.687638	0.998843
	0.999991	0.689018	0.998843
	0.999995	0.706056	0.924973
	0.579189	0.706013	0.552829
	0.579189	0.693692	0.51839
	0.579153	0.962283	0.807738
	0.579153	0.992854	0.999808
	0.9986	0.710895	0.999558
	0.535344	0.710895	0.999534
	0.440737	1	0.999807
	0.440914	0.650351	0.999831
	0.535859	0.504166	0.999975
	0.896322	0.650349	0.999976
	0.535306	1	0.99569
	0.55898	0.691659	0.615782
	0.577091	0.647758	0.616973
	0.578446	0.86906	1
	0.578986	0.890939	1
	0.578986	0.912915	0.99999
	1	0.997209	0.999923
	0.577734	0.973342	0.999932
	0.577726	0.975325	0.999974
	0.577661	0.990762	0.999974
	0.5776	0.698901	1
	0.924448	0.690083	0.999527
	0.924643	0.966353	0.9995
	0.924643	0.997811	0.999973
	0.924672	0.992174	0.999998
	0.577643	0.906847	0.999998
	0.577643	0.892205	0.99993
	0.577576	0.973262	0.99993
	0.577576	0.913332	0.999973
	1	0.892708	0.999763
	0.999923	0.972715	0.85215
	0.998479	0.996683	0.852282
	0.569124	0.689988	0.999971
	0.551308	0.648447	0.999973
	0.551537	0.892492	1
	0.569694	0.648697	0.999926
	0.895074	0.502503	0.991376
	0.532588	0.648807	0.991448
	0.55451	0.691366	0.977821
	0.57276	0.632777	0.977821
	0.57604	0.63145	0.99981
	0.576442	0.68497	0.999317
	0.576442	0.642758	0.999507
	0.999558	0.458916	0.999972
	0.999558	0.458913	0.999898
	1	0.642751	0.999433
	1	0.700802	0.999013
	0.999996	0.70227	0.999433
	0.575946	0.99056	0.999926
	0.575947	0.999802	1
	0.575311	0.708781	1
	0.573891	0.708788	0.976151
	0.573879	0.992629	0.920527
	0.575298	0.966247	0.94054
	1	0.870349	1
	1	0.592343	0.991233
	0.57458	0.448333	0.991038
	0.574533	0.458725	0.999799
	0.574514	0.643927	0.999922
	0.574562	0.988644	0.991151
	0.574544	0.997887	0.991225
	0.574535	0.999999	0.998678
	0.47051	1	0.99865
	0.270323	1	0.99994
	0.270324	1	0.99997
	0.470517	0.647014	1
	1	0.500603	0.845502
	0.999999	0.647012	0.828969
	0.573745	0.999761	0.973633
	0.572293	0.706902	1
	0.564285	0.706994	0.99992
	0.547147	1	0.99992
	0.44849	0.91409	0.939639
	0.266329	0.91409	0.919264
	0.270102	0.999984	0.975581
	0.470279	0.999984	0.999886
	0.574282	0.974786	0.999888
	0.574254	0.974786	0.999839
	0.999881	0.997829	0.999919
	0.573168	0.997196	0.999968
	0.573168	0.999176	0.999438
	1	0.999808	0.999469
	0.573046	0.990437	1
	0.573014	0.696237	1
	0.89142	0.68224	0.995881
	0.528442	0.683588	0.844069
	0.554002	0.700843	0.846634
	1	0.706054	1
	0.999996	0.706501	0.999999
	0.572821	0.645787	0.999966
	0.572707	0.499298	0.999934
	0.57269	0.645777	0.999967
	0.572806	0.907118	1
	1	0.834695	0.990651
	0.571241	0.900409	0.990095
	0.569246	0.991714	0.997982
	0.991332	0.706419	0.994891
	0.571619	0.706506	0.996236
	0.571619	0.999979	0.999897
	0.999999	0.974717	0.845682
	0.999998	0.974717	0.845688
	0.752077	1	0.990638
	0.466481	1	0.990644
	0.526455	0.966842	1
	0.56983	0.686547	0.996094
	0.567805	0.699326	0.935845
	0.991154	0.999978	0.939095
	0.571309	0.999802	1
	0.571309	0.992177	1
	0.999999	0.989961	1
	0.999945	0.910677	0.996232
	0.571204	0.912566	0.996232
	0.571217	1	0.844316
	0.571171	0.999999	0.844316
	0.571171	0.999999	0.998496
	0.566493	0.96676	0.988955
	0.558174	0.681056	0.990326
	0.558165	0.681053	0.990337
	0.566484	0.966702	0.990427
	0.569755	0.999877	1
	0.569376	0.889019	1
	0.998238	0.586714	0.999379
	0.999907	0.48337	0.97478
	1	0.642752	0.975343
	0.888881	0.998881	0.999947
	0.523035	0.702332	0.999867
	0.546825	0.697296	0.999904
	0.990954	0.695848	0.999991
	0.569652	0.695848	0.602811
	0.569581	0.636458	0.601393
	0.999689	0.493896	0.990749
	0.568558	0.63777	0.996113
	0.568558	0.957166	1
	1	0.626048	0.999962
	0.568366	0.492316	0.999962
	0.568366	0.64278	1
	0.568292	1	1
	0.568288	0.999995	1
	0.568265	0.99217	0.841737
	0.56827	0.992176	0.841737
	1	0.996978	0.989784
	0.563312	0.700859	0.963699
	0.556827	0.702009	0.913305
	0.794912	1	0.935521
	0.810226	1	0.996015
	0.56687	1	0.996031
	0.566698	0.992148	0.99996
	0.999233	0.992128	0.999959
	1	0.91072	0.999999
	0.566817	0.904209	0.936932
	0.566817	0.991187	0.936844
	1	0.702118	0.989885
	0.566689	0.702218	0.988437
	0.566689	0.683699	0.9984
	1	0.623084	0.989998
	0.566577	0.621621	0.989998
	0.566577	0.678318	0.936213
	1	0.988921	0.936207
	0.564545	0.701714	0.999951
	0.562888	0.702049	0.999959
	0.542768	0.639896	1
	0.499635	0.492964	0.936114
	0.500268	0.639463	0.935543
[truncated: 24,449 more rows]

## Sheet: Figure 5b
Figure 5b	Re-computed peak shapes for features reported by different tools processing the Yeast2021 dataset
	Notebook used to generate the figure: https://github.com/shuzhao-li/data/blob/main/notebooks/plot_peak_shapes_yeast2021.ipynb
	Asari															XCMS												MZmine (Local Mininum)												MZmine (Wavelet)
	id_number	mz	rtime	rtime_left_base	rtime_right_base	parent_masstrack_id	peak_area	cSelectivity	goodness_fitting	snr	detection_counts	neg-12C14N-3-0ev	neg-12C14N-1-0ev	neg-12C14N-2-0ev			mzmed	mzmin	mzmax	rtmed	rtmin	rtmax	npeaks	neg.12C14N.1.0ev.mzML	neg.12C14N.2.0ev.mzML	neg.12C14N.3.0ev.mzML		row ID	row m/z	row retention time	row comment	row number of detected peaks	neg-12C14N-3-0ev.mzML Peak height	neg-12C14N-3-0ev.mzML Peak area	neg-12C14N-2-0ev.mzML Peak height	neg-12C14N-2-0ev.mzML Peak area	neg-12C14N-1-0ev.mzML Peak height	neg-12C14N-1-0ev.mzML Peak area		row ID	row m/z	row retention time	row comment	row number of detected peaks	neg-12C14N-2-0ev.mzML Peak height	neg-12C14N-2-0ev.mzML Peak area	neg-12C14N-1-0ev.mzML Peak height	neg-12C14N-1-0ev.mzML Peak area	neg-12C14N-3-0ev.mzML Peak height
	F1	70.4391	145.86	143.05	148.66	1	5267909	1	0.99	1093	3	1736004	1722369	1820536		FT0001	70.064	70.064	70.064	145.471	145.471	145.471	1	187430	NA	NA		1	70.0046	9.6923		1	11522	23556.1	0	0	0	0		1	70.439	2.42928		3	389844	1.01993e+06	395522	1.09453e+06	336924
	F2	71.0114	191.32	184.4	198.27	3	5000292	0.51	0.91	67	3	1627905	1744798	1716805		FT0002	70.439	70.439	70.439	146.045	146.032	146.045	3	1.09643e+06	1.01134e+06	975005		2	70.439	2.42928		3	336924	951955	389844	1.00147e+06	395522	1.04134e+06		2	71.0114	3.21272		3	95045.3	1.92314e+06	96244	1.70537e+06	96312.9
	F3	71.0127	146.42	142.48	152.59	5	1190266	1	0.9	153	3	499869	342463	374384		FT0003	70.9461	70.946	70.9461	406.292	405.112	406.872	3	8.11755e+06	7.41655e+06	7.56493e+06		3	70.9461	5.69583		1	10947	12139	0	0	0	0		3	71.0138	11.957		1	643884	1.17218e+07	0	0	0
	F4	108.022	175.23	168.4	182.11	390	5579951	1	0.87	7	3	1824783	3119555	1398007		FT0004	71.0114	71.0114	71.0115	191.529	190.952	195.004	3	1.96953e+06	1.92744e+06	1.82406e+06		4	71.0114	3.179		1	96312.9	1.61223e+06	0	0	0	0		4	71.0502	10.9323		1	13581.6	18001.9	0	0	0
	F5	108.022	252.69	246.46	257.25	390	2321394	0.61	0.93	5	3	906424	1059858	958475		FT0005	71.0125	71.0125	71.0125	147.166	147.166	147.166	1	NA	NA	241820		5	71.0138	11.9515		3	652144	1.13908e+07	643884	1.12854e+07	668381	1.15787e+07		5	72.0091	13.006		3	624763	4.81782e+06	691040	4.76074e+06	819783
	F6	108.996	205.78	203.47	212.74	395	34251082	0.28	0.89	62	3	11188423	11581763	11497896		FT0006	71.0128	71.0128	71.0128	1007.11	1007.11	1007.11	1	37199.7	NA	NA		6	71.0502	7.87177		1	28438.9	41910	0	0	0	0		6	72.0172	11.9645		3	29412.5	313617	33489.7	340663	24550.6
	F7	71.0138	423.46	416.55	425.75	6	15702707	0.75	0.99	2	3	6768553	6472515	6362749		FT0007	72.0091	72.0091	72.0091	781.454	781.454	781.454	1	NA	NA	5.03265e+06		7	72.0091	13.006		3	819783	5.48664e+06	624763	4.59791e+06	691040	4.23311e+06		7	72.6732	13.8736		1	21328.6	32421.4	0	0	0
	F8	71.0138	428.62	425.75	435.54	6	17097134	0.79	0.99	2	3	6988925	7325631	6909758		FT0008	72.9431	72.9431	72.9431	399.283	399.283	399.283	1	NA	2.25134e+06	NA		8	72.0172	4.73407		2	18634.6	30785.5	0	0	20183.8	18849.4		8	72.6777	2.45275		1	80499.9	145503	0	0	0
	F9	71.0138	718.96	711.95	725.98	6	33739367	0.87	0.97	5	3	13232590	13252647	13002223		FT0009	72.9431	72.9431	72.9431	391.693	391.693	391.693	1	NA	NA	6.4917e+06		9	72.0172	11.8223		2	21212.6	47871.6	0	0	20321.1	74185.5		9	72.9697	13.9622		2	26893.3	130026	0	0	31764.4
	F10	71.0138	781.24	774.39	788.14	6	8200658	0.41	0.95	2	3	4488471	4773520	4592578		FT0010	72.9431	72.9431	72.9431	409.775	409.775	409.775	1	7.13434e+06	NA	NA		10	72.0172	11.9418		3	24414.8	89666.2	20396.2	28692.5	20235.3	40595.7		10	73.0096	13.3116		3	11114.3	39485.1	12314.9	40175.6	14500.6
	F11	134.973	82.16	75.78	88.54	773	7831358	0.31	0.81	2	3	2846282	2974293	2922951		FT0011	73.0096	73.0096	73.0096	798.349	798.349	798.349	1	NA	NA	30915.2		11	72.0172	11.9645		3	24550.6	46135.6	29412.5	99340.2	33489.7	169328		11	73.0295	13.3084		3	2.23009e+06	1.17792e+07	2.22356e+06	1.13581e+07	2.29155e+06
	F12	134.973	100.74	97.83	103.06	773	3742353	0.32	0.95	2	3	1338554	1401210	1404248		FT0012	73.0493	73.0492	73.0493	798.281	797.19	798.85	3	43641	30873.3	35354.5		12	72.9697	13.9699		3	31764.4	80784.3	18801.1	20588.8	36211.4	46439.4		12	74.0044	13.3211		3	41764.8	236986	42496.9	223614	37682.4
	F13	134.973	115.85	112.94	122.83	773	6919534	0.33	0.85	2	3	2468926	2632398	2529576		FT0013	74.0247	74.0247	74.0247	799.43	799.424	799.505	3	3.99393e+07	1.35877e+07	4.23816e+07		13	72.9697	14.0912		1	15836.4	19447.8	0	0	0	0		13	74.0247	13.3275		3	5164987	4.40451e+07	5.30254e+06	4.23314e+07	5274146
	F14	134.973	134.96	128	140.18	773	8553420	0.33	0.87	2	3	3048835	3296487	3072106		FT0014	74.0247	74.0247	74.0247	780.883	780.318	780.887	3	5.85031e+06	2.59576e+06	6.25889e+06		14	73.0096	7.7645		1	18977.3	205399	0	0	0	0		14	74.0328	13.3116		3	69911.8	325330	78569.9	317779	79729.7
	F15	134.973	429.77	422.89	436.7	773	12325914	0.54	0.93	3	3	4495895	4442740	4374235		FT0015	74.9401	74.9401	74.9401	401.035	401.035	401.035	1	NA	1.10542e+06	NA		15	73.9964	9.71193		1	13180.4	16319.7	0	0	0	0		15	74.045	13.3211		3	35038.6	208797	40690.9	223309	43548.2
	F16	134.973	865.78	858.79	872.78	773	7955119	0.33	0.98	5	3	2974947	3048662	3030802		FT0016	74.988	74.988	74.9882	184.606	184.605	185.181	3	1.15338e+07	1.25511e+07	1.22201e+07		16	73.9965	19.9978		1	17387.7	25630.7	0	0	0	0		16	74.9239	3.09722		3	79226.9	1.03655e+06	54619.3	914755	71068
	F17	109.029	170.66	164.44	177.52	397	5234572	0.62	0.65	3	3	1872846	2108640	1901862		FT0017	74.9907	74.9907	74.9907	150.529	150.529	150.529	1	NA	NA	1.7228e+06		17	74.0247	13.006		3	1.10716e+06	7.24022e+06	1101603	7.76093e+06	975322	7.3465e+06		17	74.9395	3.08997		2	127925	1.46618e+06	166371	1.73966e+06	0
	F18	135.018	812.27	806.6	819.09	774	15047663	1	0.89	171	3	5156717	4955009	5211172		FT0018	74.9993	74.9992	74.9993	184.605	184.033	184.607	3	907352	714970	345940		18	74.0247	13.3275		3	5274146	4.41947e+07	5164987	4.75726e+07	5.30254e+06	5.04502e+07		18	74.988	3.07806		3	528913	1.06585e+07	541531	1.06932e+07	637894
	F19	154.006	168.4	164.44	175.23	1091	11320132	1	0.93	1419	3	3802238	3934860	3603034		FT0019	74.9993	74.9992	74.9993	210.331	204.266	213.538	4	NA	297781	317699		19	74.045	13.339		1	43548.2	164237	0	0	0	0		19	74.9907	2.57606		3	126568	918283	79795.1	339526	205669
	F20	154.014	248.17	243.59	253.26	1092	1531246	0.56	0.92	3	3	709441	556564	597388		FT0020	75.0087	75.0087	75.0087	184.606	184.605	184.607	3	3.89146e+08	4.05678e+08	3.85991e+08		20	74.9239	3.07981		2	71068	261708	79226.9	179725	0	0		20	74.9966	3.07488		3	20941.2	261708	34856.7	291789	35326.1
	F21	154.014	422.89	415.97	428.04	1092	4250052	0.76	0.96	5	3	1505405	1585405	1598965		FT0021	75.0182	75.0181	75.0182	184.605	184.033	184.606	3	585545	972945	981284		21	74.924	3.13259		2	41013.5	102679	57496.3	77442.5	0	0		21	74.9993	3.07805		3	55402.8	968697	51177.9	912011	56140.2
	F22	154.014	443.72	436.7	450.73	1092	4981000	0.76	0.97	6	3	1808126	1849563	1809588		FT0022	75.0182	75.0182	75.0182	209.462	209.462	209.462	1	225210	NA	NA		22	74.924	3.21453		2	36011.9	40097.1	39401	75699	0	0		22	75.0019	3.07487		3	94028.4	1.33826e+06	99581.4	1.35222e+06	71984.8
	F23	135.03	684.33	677.93	691.38	777	23071586	1	0.94	37	3	7361057	7645380	8089753		FT0023	75.028	75.028	75.028	800.571	800.571	800.571	1	NA	855890	NA		23	74.9239	3.33171		3	45130.6	139526	46683.7	358718	44329.3	195612		23	75.0087	3.07805		3	79860144	1.60428e+09	76460328	1.54917e+09	77916376
	F24	135.03	780.68	774.98	787.56	777	4375165	0.4	0.89	3	3	1466032	1397057	1535655		FT0024	75.0294	75.0293	75.0294	184.033	184.033	186.327	3	1.17537e+07	3.67222e+06	1.09263e+07		24	74.924	3.49785		2	34933.8	51548.4	0	0	42174.5	142943		24	75.0156	3.08762		3	88260.3	1.36304e+06	79754.7	1.3326e+06	99215.2
	F25	72.0091	781.24	774.39	788.14	11	20783402	1	0.91	12	3	8206490	7913444	7843177		FT0025	75.0293	75.0293	75.0293	207.724	207.724	207.724	1	NA	6.68101e+06	NA		25	74.924	3.55357		3	41098.6	62754.1	34820.8	196662	35469.9	57727.7		25	75.0182	3.08123		3	71557	953840	63759.6	880818	59719.1
	F26	72.0091	807.17	801.48	813.97	11	4156779	0.46	0.54	2	3	2395171	2299191	2387749		FT0026	75.0777	75.0777	75.0778	202.525	200.792	204.259	2	575823	NA	NA		26	74.9395	3.06216		3	88926.3	259391	49519.8	57322.1	166371	472073		26	75.0217	5.89423		1	22116.2	23261.6	0	0	0
	F27	154.062	810	803.18	816.82	1095	554847275	0.91	0.88	7	3	182749801	192899764	187049330		FT0027	75.0777	75.0777	75.0777	214.683	214.683	214.683	1	250777	NA	NA		27	74.9395	3.21594		3	91170.5	316703	54189.1	116279	87839.4	137654		27	75.0217	16.8532		1	45347.4	83182	0	0	0
	F28	154.062	826.04	820.8	831.13	1095	384994740	0.89	0.9	7	3	110984168	143492375	136441564		FT0028	75.0777	75.0777	75.0777	184.607	184.607	184.607	1	812570	NA	NA		28	74.9395	3.34952		2	95595.5	338394	78010.4	170936	0	0		28	75.028	13.3211		3	126061	855739	118605	851044	132162
	F29	154.062	839.66	835.09	846.64	1095	449738546	0.83	0.99	5	3	156585801	150192228	151091380		FT0029	75.991	75.991	75.991	184.605	184.605	184.605	1	NA	NA	26271.1		29	74.9395	3.43448		3	95205.5	161938	88017	254064	100411	368673		29	75.0275	3.08632		1	11356.3	16107.3	0	0	0
	F30	135.031	459.45	452.48	466.45	778	299509200	1	1	385	3	102082763	99180628	98463706		FT0030	76.0121	76.012	76.0121	184.606	184.605	184.607	3	9.66833e+06	1.0096e+07	3.79754e+07		30	74.9396	3.51814		3	67910.4	117983	44424.2	107169	97727.7	194434		30	75.0293	3.08443		3	616514	1.07955e+07	624579	1.06609e+07	503626
	F31	135.031	519.62	512.49	526.73	778	9037800	0.75	0.96	5	3	3123418	3049564	3082715		FT0031	76.012	76.012	76.0121	207.147	207.146	207.148	2	1.27073e+07	1.08492e+07	NA		31	74.9395	3.55681		3	71121.4	108531	46702.8	139164	42920.5	46441		31	75.0778	3.11965		3	171095	1.74417e+06	153358	2.03526e+06	114331
	F32	72.9931	432.07	425.18	439.04	17	28307789	0.29	0.92	2	3	12292498	11953520	12303590		FT0032	76.0149	76.0149	76.0149	184.605	184.605	184.605	1	NA	NA	171820		32	74.9401	6.09757		2	16988.2	33447.9	15073.6	54952.8	0	0		32	75.0933	3.07169		3	65308.3	900550	47459	772915	69369.8
	F33	109.041	288.65	281.66	295.63	403	18631767	0.27	0.58	3	3	9374662	5218164	7554664		FT0033	76.0149	76.0149	76.0149	198.482	198.482	198.482	1	NA	NA	373857		33	74.9401	6.2764		3	22665.7	151120	20354.5	83027	22221.2	166347		33	76.012	3.07805		3	2.0201e+06	3.9233e+07	1.92933e+06	3.85514e+07	2.04218e+06
	F34	109.041	449.56	442.55	452.48	403	5456677	0.34	0.94	2	3	2686811	2468906	2675906		FT0034	76.0289	76.0289	76.0289	798.85	798.85	798.85	1	92985.3	NA	NA		34	74.9401	6.36977		2	29150.1	156012	0	0	29331.9	90444.9		34	76.0121	7.45715		1	19270.4	19469.5	0	0	0
	F35	109.041	455.38	452.48	458.87	403	3995012	0.34	0.83	2	3	2041023	1775335	1779420		FT0035	77.013	77.0129	77.013	184.033	184.033	184.605	3	1.15025e+07	3.01014e+06	1.20935e+07		35	74.9401	6.48585		1	24710	106632	0	0	0	0		35	76.0149	3.07487		3	34509.3	606585	38567.4	610518	41682.6
	F36	109.041	804.32	799.77	811.13	403	3085973	0.36	0.97	2	3	1963821	1835892	2057683		FT0036	77.013	77.013	77.013	240.324	240.324	240.324	1	19318.7	NA	NA		36	74.9401	6.63019		3	35127.2	572348	40287.7	353358	33919.6	684310		36	76.0289	13.337		3	33673.8	101434	41165.1	128689	22370.1
	F37	154.947	191.32	184.4	197.69	1101	19827312	0.16	0.86	2	3	7574691	8015853	7778434		FT0037	77.013	77.013	77.013	207.146	207.146	207.146	1	NA	920595	NA		37	74.9401	6.94409		3	21105.2	30404.2	28084.6	31811.1	30025.1	93830.6		37	76.0314	3.15358		1	18745.5	66254.5	0	0	0
	F38	154.947	434.38	427.47	437.28	1101	11411003	0.16	0.97	2	3	4661312	4800107	4509195		FT0038	77.0395	77.0395	77.0396	252.87	252.32	252.884	3	553730	311126	467786		38	74.988	3.07806		3	637894	3.98959e+06	528913	2.92408e+06	541531	5.74521e+06		38	76.0314	4.9694		1	18426.5	28052.6	0	0	0
	F39	73.0295	464.7	457.71	471.72	18	134911481	0.57	0.94	3	3	50870257	48653198	50158700		FT0039	78.959	78.959	78.959	854.888	854.888	854.888	1	NA	3.52543e+07	NA		39	74.9907	2.64824		2	71651.3	105374	126568	586979	0	0		39	77.013	3.07169		3	626104	1.24028e+07	670653	1.22866e+07	686038
	F40	73.0295	798.62	791.6	805.46	18	53332260	0.43	0.99	6	3	23135777	22005038	22489198		FT0040	78.959	78.959	78.959	821.604	821.604	821.604	1	NA	2.29206e+06	NA		40	74.9909	3.08942		2	58475.4	224494	34737.7	128662	0	0		40	77.0285	2.39672		1	22549.1	139461	0	0	0
	F41	154.991	159.93	155.41	165.01	1102	2260085	1	0.98	72	3	832097	725532	741327		FT0041	79.9559	79.9559	79.9559	830.772	830.772	830.772	1	84364.4	NA	NA		41	74.9909	3.15486		3	29344	112688	25515.2	42658.5	30314.1	76350.4		41	77.0395	4.21628		3	157903	351771	179854	569685	172097
	F42	154.991	225.55	218.55	232.55	1102	2577417	0.97	0.97	28	3	919665	849187	818295		FT0042	79.9573	79.9573	79.9574	831.092	830.728	831.335	3	508700	1.02328e+06	569719		42	74.9909	3.24657		1	25412	56764	0	0	0	0		42	77.0395	2.93479		3	29504.9	31320	10301.7	34718.8	14964.9
	F43	135.045	172.37	165.57	178.67	780	52965390	1	0.85	10	3	19765597	19824480	19376148		FT0043	80.9651	80.9651	80.9651	157.582	157.3	157.864	2	2.37167e+06	2.40751e+06	NA		43	74.9908	3.33493		3	28215.1	75357.1	20549	33787.2	19366.8	20292.6		43	78.9578	13.6014		2	38639.3	98039	45185.4	104414	0
	F44	135.045	252.13	245.31	258.98	780	219876757	1	0.99	54	3	75494978	74696559	75936090		FT0044	80.9651	80.9651	80.9651	180.883	180.595	181.171	2	2.14812e+06	2.02196e+06	NA		44	74.9909	3.38954		3	26196	82077.8	22403.6	33431.4	35959	116213		44	79.956	2.03877		3	24631.4	189574	22566.9	164451	21442.4
	F45	74.0247	572.11	565.63	578.6	19	2693563	0.1	0.79	2	3	1720469	1024045	1391234		FT0045	80.9651	80.9651	80.9651	487.512	486.049	488.975	2	1.53911e+06	319060	NA		45	74.9909	3.48271		3	33132.4	83619.1	25229.4	123736	28010.3	40094		45	79.9573	13.8499		3	282213	1.03055e+06	226576	1.02825e+06	260481
	F46	74.0247	589.17	583.89	595.62	19	4661772	0.08	0.86	4	3	2378868	1589602	2102609		FT0046	80.9652	80.9652	80.9652	266.134	266.134	266.134	1	NA	2.30366e+07	NA		46	74.9908	3.62463		3	19889.7	18069	14655.9	15381.9	25061	27264.1		46	79.9573	2.27027		2	17822.9	65165	0	0	15109.5
	F47	74.0247	780.68	774.39	786.99	19	33657793	0.58	0.94	7	3	12057407	11054646	12089267		FT0047	80.9651	80.9651	80.9651	274.284	274.284	274.284	1	562027	NA	NA		47	74.9908	3.55356		3	23474.4	33819.8	19597.9	17863.7	27166.3	70325.4		47	79.9574	4.75602		1	15842	17691.2	0	0	0
	F48	74.0247	799.77	792.76	806.6	19	206949250	1	0.93	45	3	70284056	68795969	69546972		FT0048	80.9651	80.9651	80.9651	326.723	326.723	326.723	1	1.43199e+06	NA	NA		48	74.9909	3.59873		3	18089.4	51053.2	21533	57719.9	24167	29261		48	80.0016	11.2636		1	14150.2	22187.4	0	0	0
	F49	155.01	514.27	507.14	521.4	1104	56184930	0.71	0.94	492	3	18525703	18649424	19034803		FT0049	80.9652	80.9652	80.9652	378.251	378.251	378.251	1	NA	1.1108e+06	NA		49	74.9908	3.73795		3	14667.5	47587.6	21136.7	18080.3	17889.7	40326.8		49	80.0118	14.4272		3	80576.3	907276	76791.1	893789	65208.6
	F50	109.942	251.57	246.46	254.95	408	13847871	0.24	0.87	3	3	4590045	5174455	4388519		FT0050	80.9651	80.9651	80.9651	220.499	220.499	220.499	1	4.59107e+06	NA	NA		50	74.9967	3.06377		1	35326.1	29452.2	0	0	0	0		50	80.0142	2.99087		1	19960.1	21103.5	0	0	0
	F51	109.992	526.73	519.62	533.82	409	12791850	0.61	0.95	103	3	4630606	3935038	4300652		FT0051	80.9651	80.9651	80.9651	144.364	144.364	144.364	1	NA	529515	NA		51	74.9992	3.13578		3	56140.2	179015	40018.1	287435	51177.9	300407		51	80.9632	14.2469		2	10752.7	70988.2	16343.4	104917	0
	F52	135.05	300.29	293.31	307.27	782	4640524	0.82	0.99	141	3	1846956	1311929	1539615		FT0052	80.9651	80.9651	80.9651	75.9091	75.9091	75.9091	1	NA	1.16287e+07	NA		52	74.9993	3.57293		3	30430.5	87791.2	26641.2	156091	24564.8	115718		52	80.9748	8.84604		3	18401.1	262125	17117.7	273542	14122.9
	F53	135.05	456.55	450.73	463.53	782	4983449	1	0.99	116	3	1776020	1558384	1682262		FT0053	80.9651	80.9651	80.9651	299.328	299.328	299.328	1	2.8417e+06	NA	NA		53	75.002	3.12943		3	71984.8	577960	94028.4	521065	53920.2	96953.4		53	82.0298	13.3971		3	49928.2	314393	44737.1	188902	48913
	F54	135.05	898.1	891.02	905.18	782	1868902	0.71	0.94	16	3	627042	629962	608579		FT0054	80.9651	80.9651	80.9651	421.365	421.365	421.365	1	NA	847376	NA		54	75.0019	3.48278		3	49761.6	110977	59537.9	731569	59970.6	447763		54	82.9541	2.41058		3	226901	847180	228700	889304	257372
	F55	155.046	676.77	672.13	683.74	1105	4381419	0.26	0.89	19	3	1540372	1526864	1529723		FT0055	80.9651	80.9651	80.9651	349.564	349.564	349.564	1	1.26063e+07	NA	NA		55	75.0155	3.0835		2	99215.2	321051	0	0	79754.7	391316		55	83.0139	2.86982		2	38336.9	244865	0	0	38448.6
	F56	74.9619	356.39	351.71	359.31	21	6707218	0.36	0.79	3	3	2182008	2242882	2308345		FT0056	80.9651	80.9651	80.9651	246.656	246.656	246.656	1	534800	NA	NA		56	75.0155	3.40737		2	51208.7	417208	67256.6	221380	0	0		56	83.0139	11.9482		3	26982.7	274073	23957.4	293942	24767.6
	F57	74.9619	369.26	366.34	374.53	21	6770057	0.36	0.74	3	3	2198250	2229070	2346161		FT0057	82.9541	82.9541	82.9541	145.485	145.485	145.485	1	NA	NA	1.02758e+06		57	75.0155	3.49561		3	48830.1	141233	53658.8	385799	59877.5	461571		57	83.0139	4.93379		2	26485.5	235365	0	0	28267
	F58	74.9619	426.9	421.16	433.8	21	6464114	0.36	0.92	2	3	2131279	2113190	2228256		FT0058	83.001	83.001	83.001	712.755	712.755	712.755	1	876957	NA	NA		58	75.028	13.3211		3	132162	735758	126061	829744	118605	709588		58	83.0139	9.94028		1	13006.8	20842.5	0	0	0
	F59	155.059	810.56	804.32	817.39	1107	5870089	0.85	0.87	8	3	1873356	2068832	2037841		FT0059	83.0011	83.0011	83.0011	1194.68	1194.68	1194.68	1	420898	NA	NA		59	75.0294	3.08443		3	503626	4.60006e+06	616514	2.10665e+06	624579	2.43559e+06		59	83.0363	4.43708		3	41223.3	257038	33536.9	218102	33679.7
	F60	155.059	825.39	820.23	830.57	1107	3857259	0.84	0.93	7	3	1115808	1437892	1393168		FT0060	83.0491	83.0491	83.0491	904.165	904.165	904.165	1	NA	1.50716e+06	NA		60	75.0777	3.07869		2	86612.7	191671	0	0	153358	345333		60	83.0363	7.19335		2	19317.3	42934.2	0	0	17651.6
	F61	155.059	839.09	836.79	846.06	1107	3715853	0.82	0.98	6	3	1267063	1320103	1218289		FT0061	83.0491	83.0491	83.0491	1183.4	1183.4	1183.4	1	NA	970433	NA		61	75.0778	3.1196		3	86343.6	183438	171095	423846	148252	190006		61	84.009	11.2776		3	68676.6	331869	63213.1	293735	63976.7
	F62	155.059	862.87	855.88	868.11	1107	2693751	0.44	0.82	4	3	904442	905338	965441		FT0062	83.0491	83.0491	83.0491	1078.69	1078.69	1078.69	1	NA	1.48472e+06	NA		62	75.0777	3.16771		3	114331	213855	78379.3	161678	92657.5	406736		62	84.009	16.7377		1	42957.6	86887.9	0	0	0
	F63	135.067	449.56	442.55	456.55	783	4304853	1	0.94	25	3	4331236	12467	11766		FT0063	84.0203	84.0203	84.0203	253.991	253.991	253.991	1	NA	NA	241516		63	75.0777	3.43128		3	113082	287299	92100.8	191210	104019	544941		63	84.0203	4.23819		3	73513.8	307160	106874	196929	113278
	F64	74.988	194.22	192.48	195.95	22	5509094	0.11	0.92	20	3	1775106	1712599	2028389		FT0064	84.0454	84.0454	84.0454	804.03	802.861	809.105	4	664557	311489	248932		64	75.0777	3.51814		3	73952.1	110480	57165.6	132482	81178.9	86681.7		64	84.0203	3.07492		3	71855.9	521040	69282.3	502178	71766.3
	F65	74.9908	150.34	145.86	152.59	26	1872650	1	0.99	10	3	1170527	163790	559753		FT0065	84.0454	84.0454	84.0454	676.973	676.973	676.973	1	47911.5	NA	NA		65	75.0778	3.47961		3	68590.8	159962	54457.4	80878.7	95977	104476		65	84.0454	13.394		3	90933.6	536855	126043	685447	98820.1
	F66	74.9908	156.54	152.59	163.31	26	3784210	1	0.99	13	3	2125946	511078	1137005		FT0066	84.9511	84.9511	84.9511	142.673	142.673	142.673	1	NA	129340	NA		66	75.0933	3.08285		1	69369.8	236322	0	0	0	0		66	84.0454	7.17413		3	34145	306216	36342.1	325044	34014
	F67	74.9993	183.83	180.96	190.74	33	1609925	0.38	0.63	23	3	477203	609931	538675		FT0067	84.9907	84.9907	84.9907	509.15	509.15	509.15	1	1.49579e+07	NA	NA		67	75.0933	3.13259		2	33941.9	79540.3	37379.5	62072.1	0	0		67	84.0454	3.06722		1	26150.8	34812.3	0	0	0
	F68	75.0021	184.97	180.96	191.9	35	2243148	0.88	0.76	157	3	487448	1024526	762460		FT0068	85.0043	85.0043	85.0043	1200.61	1199.42	1200.61	3	5.70161e+06	5.90118e+06	1.58788e+06		68	75.0933	3.24657		1	31857.1	59215	0	0	0	0		68	84.0454	10.0186		1	12482	44124.8	0	0	0
	F69	75.0021	208.68	201.74	215.64	35	2236378	0.76	0.63	119	3	559687	964797	772439		FT0069	85.0043	85.0043	85.0043	1162.59	1162.59	1162.59	1	200644	NA	NA		69	75.0933	3.31564		3	28873.4	73714.3	37369.7	102035	35672.5	157302		69	84.0454	11.2937		3	15346	41342.9	19612.9	61214.2	15394.1
	F70	155.065	810	804.32	816.82	1108	35224666	0.94	0.86	9	3	11483095	12352062	11827956		FT0070	85.0043	85.0043	85.0043	1175.68	1175.68	1175.68	1	NA	NA	1.68005e+06		70	75.0933	3.45443		2	34014.7	47978.1	0	0	37513.9	117633		70	84.9907	14.4114		2	55395.7	756826	49010.2	623885	0
	F71	155.065	825.39	819.66	830.57	1108	26706989	0.91	0.8	8	3	7798445	9866065	9454669		FT0071	85.0283	85.0283	85.0283	849.157	849.157	849.157	1	33046.4	NA	NA		71	75.0933	3.45445		2	28053	56576.1	0	0	35029	57443.3		71	85.0043	3.06722		1	30401.8	44299.4	0	0	0
	F72	155.065	838.51	834.52	845.47	1108	28918409	0.86	0.92	7	3	10073007	9825414	9584946		FT0072	85.0543	85.0543	85.0543	185.179	185.179	185.179	1	NA	23207.7	NA		72	75.0933	3.55357		3	24739.2	42230.5	27692.8	96520.2	32085.8	58482.3		72	85.0271	3.2886		1	24239.6	145409	0	0	0
	F73	155.065	861.13	854.71	867.53	1108	17446243	0.53	0.72	4	3	5857656	5800570	6100357		FT0073	85.0659	85.0659	85.0659	424.809	424.238	424.81	3	2.27841e+06	2.80068e+06	2.57759e+06		73	75.0933	3.59462		2	25322.7	31308.3	0	0	21872.9	20899.4		73	85.0295	3.07169		3	2.09615e+06	1.09126e+07	2.09891e+06	1.0495e+07	2.14999e+06
	F74	155.065	889.84	888.67	892.79	1108	4341467	0.48	0.63	2	3	1435842	1482534	1431091		FT0074	85.0658	85.0658	85.0659	251.196	250.062	251.759	3	810221	132876	248637		74	76.0149	3.06914		2	41682.6	111408	0	0	38567.4	85786.9		74	85.0295	13.8676		2	415084	2.68676e+06	0	0	522770
	F75	75.0152	185.54	180.96	192.48	40	1598553	0.43	0.58	24	3	404399	669711	528725		FT0075	85.0659	85.0659	85.0659	172.003	172.003	172.003	1	NA	NA	170048		75	76.0149	3.20374		2	24292.7	36802.3	0	0	26063.7	64100.4		75	85.0544	3.08042		2	11925.9	44406.4	11966.2	18935.5	0
	F76	75.0216	799.77	793.34	803.18	44	1729930	0.13	0.79	2	3	503574	794466	702779		FT0076	85.9742	85.9742	85.9742	689.249	689.249	689.249	1	265007	NA	NA		76	76.0149	3.30601		3	27331.7	83887.8	30216.6	59802.7	27408.2	40379.9		76	85.0659	7.07852		3	734350	3.18622e+06	687002	2.77234e+06	828369
	F77	110.072	808.87	803.75	815.68	416	3927930	0.79	0.89	5	3	1333433	1314132	1326593		FT0077	85.9742	85.9742	85.9742	720.926	720.926	720.926	1	683736	NA	NA		77	76.0149	3.39596		3	28547.8	100104	27549.8	31905.9	22133.4	20932.7		77	85.0658	4.19753		3	105417	1.06895e+06	107492	1.1884e+06	95804.8
	F78	110.072	826.61	819.66	830.57	416	4268472	0.87	0.84	8	3	1292729	1542788	1494599		FT0078	86.0247	86.0247	86.0248	253.438	252.884	253.991	2	NA	4.85095e+07	4.89037e+07		78	76.0149	3.52795		2	18274.2	16893.6	27726.9	53434.7	0	0		78	85.0659	2.87126		3	43151	286129	39942.6	294883	60314.9
	F79	110.072	838.51	835.66	845.47	416	4338445	0.83	0.94	6	3	1542034	1496282	1454088		FT0079	86.0247	86.0247	86.0247	492.534	492.534	492.534	1	NA	NA	2.58709e+06		79	76.9589	4.89902		2	18347.3	89035.8	0	0	20905.1	132835		79	86.0328	3.07027		2	102664	481247	0	0	107833
	F80	155.071	165.01	158.24	167.27	1110	17514727	0.63	0.92	10	3	6324548	7025908	6175592		FT0080	86.0247	86.0247	86.0247	181.745	181.745	181.745	1	NA	1.61459e+07	NA		80	76.959	5.28717		2	22731.5	85086.4	0	0	18907.5	33556.2		80	86.0328	4.23191		3	142849	548826	158389	332390	172203
	F81	155.071	174.66	174.09	181.54	1110	18587271	0.66	0.94	11	3	6666719	6653275	6559219		FT0081	86.0249	86.0249	86.0249	780.321	780.321	780.321	1	NA	NA	6.39101e+07		81	76.959	5.41915		2	27948.4	97859.4	21268.6	45150.5	0	0		81	86.0329	12.9487		1	28604.3	23783.9	0	0	0
	F82	155.071	253.26	246.46	257.82	1110	4238825	0.61	0.75	2	3	2080627	2072924	2023186		FT0082	86.0248	86.0248	86.0248	423.665	423.665	423.665	1	NA	NA	1.39226e+07		82	77.0395	4.21628		3	172097	445194	157903	335806	179854	538495		82	86.0611	11.313		3	20411.3	69043.1	28050.4	78698.3	25686.1
	F83	75.028	799.77	792.76	806.6	46	4273966	1	0.96	150	3	1482337	1403401	1446501		FT0083	86.0248	86.0248	86.0248	1194.09	1194.09	1194.09	1	NA	6.04021e+07	NA		83	78.0349	12.9402		2	22424.6	19790.2	0	0	33593.7	28613.9		83	86.0692	7.07213		3	34202.4	119557	36594.3	120078	35187.3
	F84	110.976	149.78	145.86	155.41	417	34626460	0.56	0.8	23	3	10419968	11683469	11698991		FT0084	86.0328	86.0328	86.0328	253.991	253.991	253.991	1	NA	NA	315867		84	78.9577	13.5777		2	34958.4	57001.8	38639.3	38568.6	0	0		84	86.9223	4.41618		1	23876.1	148172	0	0	0
	F85	110.976	482.29	475.24	483.46	417	2872601	0.35	0.93	27	3	863542	949017	990836		FT0085	86.0611	86.0611	86.0611	678.131	677.553	678.709	2	76494.4	NA	90407		85	79.9559	2.05213		2	15559.5	34903.7	0	0	21469.8	21250.7		85	86.9829	3.00997		1	17941	122213	0	0	0
	F86	110.976	488.76	483.46	495.26	417	6287407	0.36	0.71	36	3	1932129	2305442	2070836		FT0086	86.0693	86.0692	86.0693	423.665	423.663	425.381	3	111345	56533.6	71059.6		86	79.9559	2.04259		2	21442.4	37267	0	0	22566.9	42439.5		86	86.9829	3.02397		3	17941	122213	29452.8	115332	27487.2
	F87	135.895	82.16	75.78	86.22	785	1659917	0.27	0.81	2	3	239224	1019689	790585		FT0087	86.9827	86.9827	86.9829	251.75	250.633	251.759	3	1.63246e+06	998434	2.24034e+06		87	79.9573	13.8499		3	260481	917513	282213	1.06124e+06	226576	1.05452e+06		87	86.9828	4.20066		3	252918	947451	249023	1.26804e+06	183789
	F88	135.895	89.7	86.22	94.35	785	1680175	0.29	0.59	4	3	639498	730615	617626		FT0088	86.9829	86.9828	86.9829	302.816	300.489	307.074	3	5.02959e+06	5.64607e+06	220779		88	79.9573	13.9609		2	42852.1	48304.7	0	0	49989.1	356328		88	87.0029	13.6839		1	11496.7	13796.6	0	0	0
	F89	135.895	130.89	129.16	133.21	785	1000404	0.28	0.9	2	3	546129	412114	206195		FT0089	86.9828	86.9828	86.9828	289.761	289.761	289.761	1	NA	NA	1.12342e+06		89	79.9574	14.0233		1	37827.8	59507.5	0	0	0	0		89	87.0087	4.20066		3	32898410	2.03415e+08	31000452	2.12501e+08	24224796
	F90	135.895	137.86	133.21	140.18	785	1683657	0.28	0.78	2	3	796194	575862	578156		FT0090	86.9831	86.9831	86.9831	181.743	181.743	181.743	1	63737.7	NA	NA		90	79.9573	14.2302		3	23881.8	40715.5	22430.3	49086.4	29862.3	66844		90	87.0199	4.23506		3	222765	584246	260416	729466	277415
	F91	135.895	158.24	155.98	161.06	785	1365416	0.29	0.91	2	3	663888	525384	381187		FT0091	87.0345	87.0344	87.0345	252.31	251.196	252.32	3	2.0693e+06	1.3289e+06	2.03816e+06		91	79.9573	14.3659		3	24358.5	57952.6	25768	47436	28967.7	131231		91	87.0218	3.10547		1	10655.2	16791.1	0	0	0
	F92	135.895	400.24	396.15	403.75	785	13792171	0.2	0.56	3	3	4896198	4789183	4393850		FT0092	87.0345	87.0345	87.0345	292.93	292.347	293.513	2	290266	1.76132e+06	NA		92	80.0016	9.77062		1	13439	11851.6	0	0	0	0		92	87.0345	3.0144		3	34951.1	172701	27687.8	109544	30991.1
	F93	135.895	425.75	422.31	432.64	785	14828644	0.2	0.95	2	3	5154895	5388635	4674695		FT0093	87.0345	87.0345	87.0345	305.253	303.031	307.475	2	924539	NA	2.46042e+06		93	80.0254	18.4183		2	12849.3	35746.6	11812.9	27769.3	0	0		93	87.0345	4.20065		3	199378	1.17856e+06	240233	1.32963e+06	173226
	F94	135.895	767.9	766.12	769.67	785	2784109	0.27	0.93	2	3	943133	1029277	955229		FT0094	87.8752	87.8752	87.8752	779.188	779.188	779.188	1	NA	1.01753e+06	NA		94	80.0254	18.6601		3	11514.9	15784.2	18495	33432.9	12435	14644.9		94	87.095	4.1905		2	55951.3	138922	80584.2	103938	0
	F95	75.0293	184.4	181.54	190.16	47	16105016	0.52	0.5	21	3	4590874	5466821	6063321		FT0095	87.9326	87.9325	87.9326	781.454	779.753	782.579	3	1.09514e+06	680641	1.95682e+06		95	80.0254	18.7857		3	14277.4	69478	14907.2	32757.4	14840.4	50045.4		95	87.8752	13.0091		3	205642	974335	134788	748890	203142
	F96	155.082	183.26	176.38	189.58	1112	2297686	1	0.83	7	3	824168	685306	826375		FT0096	87.9522	87.9522	87.9523	780.882	780.321	780.883	3	2.57178e+06	1.10087e+06	2.83982e+06		96	80.0254	18.8448		2	22932.3	47197.3	18125.6	112112	0	0		96	87.9326	13.006		3	364600	1.98793e+06	480730	1.74128e+06	334047
	F97	155.082	253.26	249.31	260.14	1112	3289536	1	0.82	11	3	1281610	953454	1094057		FT0097	87.9525	87.9525	87.9525	842.598	842.598	842.598	1	NA	NA	106898		97	80.0254	18.8982		1	21131.4	45772.7	0	0	0	0		97	87.9523	13.0091		3	631715	3.05824e+06	912362	3.35434e+06	707580
	F98	110.985	821.94	816.82	828.88	418	41982981	1	0.91	399	3	15195484	13803148	14284349		FT0098	87.953	87.953	87.953	780.883	780.883	780.883	1	641000	NA	NA		98	80.0254	19.0369		3	24106.5	253078	21301.7	69537.7	15366.8	68932.2		98	87.9524	15.0202		1	11487	19901.6	0	0	0
	F99	110.985	835.66	833.96	842.56	418	3845649	0.81	0.89	38	3	1178636	1428291	1305972		FT0099	88.0121	88.012	88.0121	252.322	251.758	252.87	3	3.38004e+06	3.16096e+06	1.03528e+07		99	80.9748	8.83951		3	12763.8	25543.7	18401.1	25307.4	10801.7	29466		99	87.9726	6.81832		2	16719	185931	0	0	14972.2
	F100	135.945	251.01	244.16	254.38	787	425697348	0.89	0.68	2	3	229484482	239978153	247776388		FT0100	88.0139	88.0139	88.0139	80.5358	80.5358	80.5358	1	NA	NA	91568.6		100	80.9748	8.83343		2	10729.1	17930.8	0	0	17117.7	143945		100	88.012	4.20458		2	1.12723e+06	6.58828e+06	1.13646e+06	7.32189e+06	0
	F101	75.0777	184.97	180.96	186.7	49	1239790	0.92	0.97	169	2	444631	816719	0		FT0101	88.0141	88.014	88.0142	61.0569	60.7985	61.3153	2	NA	109864	575104		101	80.9748	8.88545		3	14122.9	49499.5	15342.7	37827.7	14542.5	17405.3		101	88.0141	13.0091		3	2.77034e+06	1.84557e+07	3.65956e+06	1.88512e+07	3215322
	F102	75.0777	190.16	186.7	196.53	49	1854106	0.82	0.84	144	2	882922	974448	0		FT0102	88.0141	88.0139	88.0142	780.037	779.188	780.887	2	NA	1.38145e+07	1.94463e+07		102	81.0457	3.52625		1	18141.8	18652.2	0	0	0	0		102	88.0151	5.00815		1	19822.7	19012	0	0	0
	F103	75.0777	203.47	196.53	210.42	49	2455177	0.83	0.73	138	2	1207271	1267695	0		FT0103	88.014	88.014	88.0141	841.212	840.413	842.011	2	NA	1.97641e+06	780080		103	81.0458	18.68		1	12895.7	12546.7	0	0	0	0		103	88.0171	13.0122		3	88824.3	448056	87620.4	524970	96866.9
	F104	155.108	142.48	135.54	145.86	1113	2749521	0.36	0.95	2	3	1375400	1463200	1238337		FT0104	88.014	88.014	88.0141	1196.16	1193.5	1198.83	2	NA	6.9714e+06	9.75537e+06		104	81.0458	18.7495		1	13540.8	23391.5	0	0	0	0		104	88.0192	13.0147		1	78465.4	261031	0	0	0
	F105	155.108	253.26	246.46	260.14	1113	10101208	0.88	0.89	7	3	4073677	4369278	3308989		FT0105	88.0142	88.0142	88.0142	788.363	788.363	788.363	1	6.09562e+06	NA	NA		105	81.0458	19.1858		3	15283.3	40896.2	14029.4	26708.3	14197.6	15779.8		105	88.0232	13.0248		3	120130	672581	101560	521635	126012
	F106	155.976	781.24	774.39	788.14	1114	12482695	1	0.94	884	3	4076732	4329200	4158929		FT0106	88.0141	88.0141	88.0141	799.43	799.43	799.43	1	NA	3.0516e+06	NA		106	81.0458	19.3087		2	18835.2	75914	0	0	15247.8	26735.3		106	88.025	12.9997		3	118137	568125	148478	681545	143567
	F107	76.0121	184.4	179.82	191.32	50	66094965	0.96	0.64	186	3	21756386	21688170	22778015		FT0107	88.0166	88.0163	88.0169	782.299	780.887	783.711	2	NA	80695.7	277069		107	81.0458	19.4536		3	18443.6	139778	24628.6	50341.2	16128.3	124726		107	88.0266	12.9997		3	116517	457361	121573	362026	133750
	F108	76.0121	206.36	200	213.32	50	70191530	0.66	0.92	198	3	23364409	23432182	23540774		FT0108	88.0174	88.0174	88.0174	782.579	782.579	782.579	1	532081	NA	NA		108	81.0458	19.7348		2	19068.3	131508	0	0	15482.6	104554		108	88.0283	13.0091		3	337435	1.85354e+06	359387	2.03066e+06	349068
	F109	76.0129	184.97	180.96	191.32	51	1436303	0.28	0.69	17	2	677201	785813	0		FT0109	88.022	88.022	88.022	781.446	781.446	781.446	1	NA	154728	NA		109	82.0029	14.4782		1	14667.2	17352.5	0	0	0	0		109	88.0304	12.9997		3	278017	852470	189310	680036	142033
	F110	156.004	168.4	163.88	175.23	1116	2788065	1	0.97	331	3	884866	1003468	937609		FT0110	88.0233	88.0233	88.0233	780.321	780.321	780.321	1	NA	NA	210892		110	82.9541	2.40453		2	205941	485378	226901	494643	0	0		110	88.0318	13.0028		3	552678	2.63102e+06	483183	2.50425e+06	639871
	F111	111.009	851.83	844.89	858.79	420	85000706	1	0.98	33	3	27022567	31190934	28778740		FT0111	88.0244	88.0244	88.0244	779.755	779.755	779.755	1	NA	NA	236234		111	82.9541	2.88243		1	33368	50474.9	0	0	0	0		111	88.0403	13.0122		3	457851648	3.57372e+09	487563168	3.56901e+09	472503616
	F112	156.028	780.68	773.81	786.99	1120	2338501	1	0.95	177	3	784286	762321	825655		FT0112	88.0249	88.0246	88.0252	781.175	778.623	783.726	2	NA	188679	140816		112	82.961	3.90572		2	15433.2	52815.1	0	0	15943.1	24225.6		112	88.0477	12.9771		1	304171	1.31112e+06	0	0	0
	F113	156.028	799.2	792.18	806.03	1120	4630439	1	0.97	415	3	1512148	1602965	1545665		FT0113	88.0265	88.0264	88.0265	780.318	780.318	780.318	2	483310	425118	NA		113	83.0138	4.83032		1	22774.2	43816.4	0	0	0	0		113	88.0489	13.0154		3	576856	2.80806e+06	604106	2.48995e+06	664442
	F114	136.017	175.23	170.1	182.11	790	86052813	1	0.82	71	3	23373554	49241305	15013835		FT0114	88.0278	88.0278	88.0278	783.157	783.157	783.157	1	NA	NA	392554		114	83.0139	4.88049		2	25282.6	23146.2	26485.5	110491	0	0		114	88.0505	13.0154		3	142521	544112	217708	615801	97859.8
	F115	136.028	460.03	453.06	467.04	791	4128051	1	1	315	3	1402298	1386631	1389935		FT0115	88.0282	88.0281	88.0283	780.883	780.321	781.446	3	866200	1.28109e+06	1.77922e+06		115	83.0138	4.966		1	28267	152382	0	0	0	0		115	88.0524	13.0028		3	329062	1.90281e+06	365805	1.79921e+06	380948
	F116	136.034	459.45	452.48	466.45	793	16326912	1	0.99	618	3	5626392	5332995	5392525		FT0116	88.0302	88.0302	88.0302	782.589	782.589	782.589	1	NA	NA	682490		116	83.0139	6.84572		1	22425.3	32931.9	0	0	0	0		116	88.0556	13.0091		3	147118	645021	178833	779380	163720
	F117	77.013	205.78	204.63	212.74	60	13776410	0.24	0.93	14	3	4602242	4730940	4458228		FT0117	88.0319	88.0313	88.0319	782.013	779.188	783.157	3	2.38733e+06	3.55781e+06	1.50602e+06		117	83.0139	6.91348		1	23930.4	59348.8	0	0	0	0		117	88.0575	13.0091		3	123580	595671	112163	556705	121770
	F118	156.066	734.22	727.15	741.28	1122	13133698	1	0.99	17	3	4740049	4837398	4855906		FT0118	88.0403	88.0403	88.0403	780.321	780.318	780.883	3	2.99653e+09	1.91507e+09	2.86937e+09		118	83.0139	7.1295		3	37339.9	112264	34922.9	84104.3	36585.9	167404		118	88.0593	13.0174		2	110693	279544	67142.8	222422	0
	F119	156.066	807.74	805.46	812.27	1122	1191221	0.28	0.71	2	3	592769	679867	594406		FT0119	88.0484	88.0484	88.0484	780.887	780.887	780.887	1	NA	NA	2.1432e+06		119	83.0139	7.45373		1	27594.7	118339	0	0	0	0		119	88.0632	13.006		3	94106	430469	86326.9	535887	122556
	F120	156.066	815.11	812.27	819.09	1122	1046923	0.2	0.58	2	3	554271	670699	553971		FT0120	88.0492	88.0491	88.0499	782.013	780.318	782.021	3	2.38801e+06	2.86754e+06	1.10454e+06		120	83.0363	4.43708		3	33679.7	171893	41223.3	183129	33536.9	188177		120	88.0666	13.0028		3	3613062	1.88745e+07	3.13644e+06	1.75089e+07	3.57274e+06
	F121	156.066	824.82	819.09	828.88	1122	1523568	0.27	0.65	2	3	747938	908927	816832		FT0121	88.0503	88.0501	88.0505	781.165	780.882	781.448	2	482002	503994	NA		121	83.0363	7.23965		1	17651.6	21283.3	0	0	0	0		121	88.0765	12.9939		2	56938.5	183438	62442	201687	0
	F122	156.066	839.66	835.66	845.47	1122	1412328	0.23	0.53	2	3	828524	806533	759729		FT0122	88.0515	88.0514	88.0515	780.6	779.188	782.013	2	278937	327900	NA		122	83.9965	10.9138		3	11933.9	15514.2	18563	39509	12253.8	15414.4		122	88.1281	13.006		3	942677	3.30123e+06	1.20819e+06	4.30873e+06	991220
	F123	136.04	181.54	175.23	186.7	794	1896928	0.59	0.92	2	3	979865	945865	920071		FT0123	88.0523	88.0523	88.0524	780.318	779.753	781.454	3	1.91209e+06	1.7982e+06	1.6434e+06		123	84.0203	7.11031		3	140491	1.05422e+06	145352	1.05035e+06	131918	1.12224e+06		123	88.1282	1.01331		1	16516.5	17391	0	0	0
	F124	136.04	252.69	247.03	259.56	794	4067708	1	0.95	5	3	1758802	1556218	1808239		FT0124	88.0531	88.0528	88.0534	780.318	779.755	781.448	3	338580	493170	507349		124	84.0454	7.17413		3	34014	93766.4	34145	108932	36342.1	64437.2		124	88.1479	13.0311		3	272424	1.58887e+06	356131	1.59849e+06	276293
	F125	156.078	1006.44	999.48	1013.4	1123	100666692	1	0.92	118	3	33145405	33625711	31988538		FT0125	88.0555	88.0553	88.0557	781.454	781.446	782.013	3	662625	196640	150320		125	84.0454	7.29961		3	20602.7	26694.6	33530.6	121862	28409.9	180991		125	88.2062	12.9997		3	123970	505407	92464	483289	134996
	F126	156.734	834.52	828.31	841.4	1124	4142034	0.93	0.91	295	3	1258637	1530147	1413876		FT0126	88.0575	88.0575	88.0575	780.887	780.887	780.887	1	NA	NA	709351		126	84.0454	7.38063		3	13368.7	13923.2	15861.9	24392.7	17628.1	45250.6		126	88.2409	13.0241		1	53001.8	219548	0	0	0
	F127	111.02	319.5	312.51	326.51	422	588789102	0.88	0.99	83	3	197455450	197874481	190885645		FT0127	88.0619	88.0619	88.0619	781.446	781.446	781.446	1	NA	63561.4	NA		127	84.0454	13.394		3	98820.1	446599	90933.6	413868	126043	613943		127	88.988	7.20288		3	60885.9	733566	65059	700985	56635.8
	F128	111.02	455.38	448.39	462.36	422	26168836	0.36	0.99	3	3	10937899	10719897	10802866		FT0128	88.0631	88.0631	88.0631	780.318	780.318	780.318	1	NA	220203	NA		128	85.0407	19.4933		1	14078.4	24342.7	0	0	0	0		128	88.988	3.11639		3	38368.4	243682	35933.4	242437	27610.7
	F129	111.02	679.09	672.13	684.33	422	2799425	0.24	0.92	2	3	3013175	2614749	2893859		FT0129	88.0666	88.0665	88.0666	779.755	779.753	780.882	3	1.51143e+07	2.08369e+07	7.10277e+06		129	85.0407	19.6034		2	17788.1	76454.5	13178.9	23511.9	0	0		129	89.013	3.02908		1	31251.3	52653.7	0	0	0
	F130	156.781	831.7	824.82	837.36	1125	7248059	1	0.89	318	3	2068371	2294090	3011719		FT0130	88.0666	88.0666	88.0666	794.795	794.795	794.795	1	NA	NA	6.96513e+06		130	85.0407	19.708		3	15062.4	31321.4	13157	39371.7	14238.5	33260		130	89.0155	4.1866		1	16117.7	31802.2	0	0	0
	F131	78.959	851.83	844.89	858.79	70	107909831	0.76	0.92	10	3	33574563	38624220	34145586		FT0131	88.0667	88.0667	88.0667	1199.43	1199.43	1199.43	1	NA	NA	8.52951e+06		131	85.0407	19.9191		3	16832.8	68830.3	15314.6	29915.7	14167.5	59436.5		131	89.0169	13.0091		3	91242.5	672385	143296	732498	99972.4
	F132	156.783	833.96	828.88	840.82	1126	1636524	1	0.82	159	2	965387	700838	0		FT0132	88.0667	88.0667	88.0667	811.36	811.36	811.36	1	NA	1.13123e+07	NA		132	85.0658	4.18497		3	88787.2	790347	105417	177827	107492	1.16829e+06		132	89.0373	13.0154		3	2.53154e+06	2.10172e+07	2.89254e+06	2.53197e+07	2.26809e+06
	F133	136.048	172.37	166.14	178.1	795	4217802	1	0.84	15	3	1486612	1425085	1449359		FT0133	88.1281	88.128	88.1282	780.318	779.755	780.883	3	2.71056e+06	1.5168e+06	1.47924e+06		133	86.0077	19.8904		2	10745	11064.6	12286.7	22599.6	0	0		133	89.0436	13.0122		3	16696599	1.22665e+08	17634878	1.16945e+08	17123562
	F134	136.048	252.13	245.31	258.98	795	18849344	1	0.98	72	3	6338526	6236062	6437545		FT0134	88.1478	88.1478	88.1479	781.448	779.188	781.454	3	1.58349e+06	966379	1.51995e+06		134	86.0328	4.23191		3	172203	366372	142849	496322	158389	432232		134	89.0464	13.0122		3	420229	2.81029e+06	414605	2.70049e+06	427958
	F135	156.867	163.88	160.5	170.66	1127	2454044	1	0.97	282	3	919241	1045998	560785		FT0135	88.988	88.988	88.988	817.046	816.671	817.05	3	1.86685e+06	1.482e+06	3.8929e+06		135	86.0611	11.3198		2	25686.1	81638.3	20411.3	64328.8	0	0		135	89.0703	12.9997		3	154769	654436	125426	757091	145677
	F136	156.867	250.44	243.59	253.26	1127	1801942	1	0.88	149	3	650533	576798	597665		FT0136	88.988	88.988	88.988	830.164	829.957	830.772	3	512499	765242	1.08115e+06		136	86.9029	4.93296		2	17197.1	23081.9	0	0	15853.6	39307.6		136	90.0382	7.15814		3	23269.1	141856	29883.9	148445	27923.8
	F137	79.9574	830.57	823.67	836.79	73	5875846	1	0.98	36	3	1961419	1987138	1961653		FT0137	88.988	88.988	88.988	847.868	847.868	847.868	1	NA	NA	6.03886e+06		137	86.9224	4.58427		2	15027.9	18907.9	25523.5	84775.5	0	0		137	90.0406	13.0036		2	85959.3	793133	0	0	111726
	F138	111.045	165.01	158.24	167.84	426	6644581	0.91	0.98	4	3	2730732	2808834	2737194		FT0138	88.9977	88.9976	88.9977	1018.8	1016.46	1021.14	2	4.85959e+06	5.41774e+06	NA		138	86.9224	4.71378		1	27947.2	50347.2	0	0	0	0		138	90.0445	13.0154		3	2.23635e+06	1.49182e+07	2.38426e+06	1.56456e+07	2176011
	F139	111.045	170.66	167.84	177.52	426	7269215	0.91	0.89	3	3	2929746	2867332	2952169		FT0139	88.9977	88.9977	88.9977	1145.93	1145.93	1145.93	1	NA	NA	3.75393e+06		139	86.9224	4.78264		2	24892	38748.2	0	0	27220.3	68356.5		139	90.047	13.0091		3	237222	1.40489e+06	271431	1.74249e+06	227847
	F140	111.045	183.26	180.96	188.43	426	3402207	0.92	0.97	3	3	1558741	1469033	1461977		FT0140	88.9977	88.9977	88.9977	961.607	961.607	961.607	1	NA	NA	632806		140	86.9223	4.79802		2	25427.1	31305.6	34798.4	112225	0	0		140	90.9236	10.1953		1	10657.5	17619.4	0	0	0
	F141	111.045	427.47	421.74	434.38	426	4454423	0.92	0.9	3	3	2017462	2154731	2121370		FT0141	89.013	89.013	89.013	252.322	251.758	252.87	3	671778	394162	1.87657e+06		141	86.9225	4.92328		2	30515.9	36780	0	0	35718.6	71200.4		141	90.9713	11.2776		3	264526	1.45815e+06	259923	1.43303e+06	281503
	F142	136.052	1184.45	1177.33	1188.61	796	12447685	0.16	0.81	2	3	4485670	4050707	4303030		FT0142	89.013	89.0129	89.013	276.906	276.615	277.196	2	230286	242652	NA		142	86.9828	4.20066		3	183789	887812	252918	1.05184e+06	249023	1.31543e+06		142	90.9713	3.12601		3	36735.8	473031	50900.7	483378	32903.7
	F143	156.913	163.88	159.93	169.53	1129	5756717	1	0.98	143	3	2012104	2690000	1257364		FT0143	89.013	89.0129	89.013	302.237	299.91	304.564	2	1.65347e+06	532100	NA		143	87.0001	4.82229		3	12652	17379.1	31863.5	58338.2	19999.4	52306.4		143	90.976	8.80666		3	22838.2	392876	23614.8	356114	22833.7
	F144	156.913	248.17	241.86	244.74	1129	1676776	0.78	0.98	53	3	46636	145241	121688		FT0144	89.0168	89.0168	89.0169	781.451	781.448	781.454	2	444958	NA	260359		144	87.0001	5.04445		2	15459.1	39129	0	0	17524.1	42815.8		144	90.9856	3.21276		3	31232.3	734455	42285.1	788747	35714.4
	F145	156.913	251.57	248.74	258.4	1129	3033246	0.77	0.84	59	3	354659	764463	629886		FT0145	89.0436	89.0436	89.0436	780.321	780.318	780.883	3	8.13833e+07	5.16056e+07	7.0746e+07		145	87.0003	5.06145		3	15856.7	24871.9	25513	165828	18543.2	44921		145	91.0036	8.85262		3	3.45706e+06	7.56648e+07	3.27804e+06	6.87597e+07	3.2528e+06
	F146	80.0118	186.7	180.39	191.9	74	7213526	0.09	0.96	2	3	2477985	2478164	2285719		FT0146	89.0437	89.0437	89.0437	828.519	828.519	828.519	1	1.04996e+06	NA	NA		146	87.0087	4.20066		3	24224796	1.90936e+08	32898410	2.02959e+08	31000452	2.15259e+08		146	91.0124	7.08806		3	39988.6	563929	36069	493280	42912.5
	F147	80.0118	430.34	423.46	437.28	74	3716443	0.12	0.94	3	3	1252650	1251095	1259283		FT0147	89.0436	89.0436	89.0436	802.295	802.295	802.295	1	1.07751e+07	NA	NA		147	87.017	4.61658		1	13383.2	14923.8	0	0	0	0		147	91.0206	2.54024		2	80660.7	456766	0	0	166861
	F148	80.0118	677.93	673.29	684.91	74	1452995	0.12	0.84	3	3	521110	479218	534989		FT0148	89.0463	89.0463	89.0464	780.318	780.318	780.887	3	2.44563e+06	2.5067e+06	2.62625e+06		148	87.0172	4.81257		2	20419.2	40430.5	22520.6	52171.2	0	0		148	91.0221	2.59788		3	1.13958e+06	1.26649e+07	670295	4.68424e+06	2.09477e+06
	F149	80.0118	864.62	857.63	871.61	74	3224537	0.13	0.98	6	3	1059656	1114881	1152098		FT0149	89.0703	89.0703	89.0703	779.755	779.189	780.882	3	306248	355314	366192		149	87.0176	4.94348		2	17355.6	35392.2	21463.8	28353.8	0	0		149	91.0287	5.67374		2	17002.7	16246.2	17563.8	26283.1	0
	F150	156.928	830.57	824.24	827.18	1131	25473469	0.6	0.88	95	3	788619	2752270	2918670		FT0150	89.0707	89.0707	89.0707	782.013	782.013	782.013	1	152862	NA	NA		150	87.028	1.37895		1	18071.2	16779.3	0	0	0	0		150	91.0302	1.38224		1	221495	150147	0	0	0
	F151	156.928	832.83	832.26	839.66	1131	44347250	0.6	0.75	104	3	5554775	10528964	9968387		FT0151	90.0382	90.0382	90.0382	430.552	428.25	432.854	2	NA	NA	116895		151	87.0281	3.24657		1	15703.8	15531.4	0	0	0	0		151	91.0312	8.84934		3	33284	381562	32045.6	303388	29505.4
	F152	111.082	253.26	246.46	260.14	429	2553553	1	0.92	8	3	910580	797720	889635		FT0152	90.0444	90.0444	90.0444	780.883	780.318	780.887	3	1.40132e+07	1.42474e+07	1.91756e+07		152	87.0345	3.00822		2	30991.1	78830	34951.1	114000	0	0		152	91.037	15.1975		1	14348.9	14282.2	0	0	0
	F153	136.077	254.95	252.69	261.88	798	7856406	1	0.86	45	3	2911128	2431354	2530924		FT0153	90.0468	90.0468	90.0468	780.321	780.321	780.321	1	NA	NA	523734		153	87.0345	4.20065		3	173226	925702	199378	1.35209e+06	240233	1.06741e+06		153	91.037	17.4732		1	11902.6	17234.7	0	0	0
	F154	156.961	834.52	828.31	839.09	1134	994772	1	0.69	123	2	335137	691648	0		FT0154	90.976	90.976	90.9761	526.963	524.596	529.329	2	NA	47268.3	406450		154	87.0337	5.88612		3	13930.8	34938.3	14378.8	26158.9	20858.5	90845		154	91.04	7.05942		3	5.34478e+06	9.59909e+07	5116119	8.8517e+07	5574764
	F155	156.962	832.26	825.39	839.09	1135	3877238	1	0.74	256	3	1466027	859992	1609766		FT0155	90.9856	90.9856	90.9856	188.639	188.639	188.639	1	251649	NA	NA		155	87.0337	5.90233		2	17115.1	33145.9	16459	47713.5	0	0		155	91.0417	1.05185		1	20008.5	37859.7	0	0	0
	F156	111.938	251.57	245.31	255.52	431	6010354	0.1	0.86	3	3	1821744	2072002	2141598		FT0156	90.9856	90.9856	90.9856	197.9	197.9	197.9	1	521066	NA	NA		156	87.0337	6.00402		2	14457.3	26905.5	0	0	16991.4	72719.6		156	91.0479	13.0028		3	89381.8	526911	101767	557254	93605.6
	F157	80.9651	490.53	483.46	497.63	78	7965997	0.18	0.97	3	3	2544257	2890212	2594966		FT0157	91.0036	91.0036	91.0036	531.095	529.323	531.099	3	5.13395e+07	7.2263e+07	6.84259e+07		157	87.0337	6.15522		2	13719	33612.2	0	0	17105.1	27098.2		157	91.0553	12.3922		3	38071.8	227749	41000.2	239460	33916.9
	F158	156.991	833.39	826.61	840.24	1144	1723767079	1	0.94	16	3	3670942936	3540091260	3549950016		FT0158	91.0125	91.0125	91.0125	423.665	418.484	427.673	3	162133	567275	530911		158	87.095	4.34698		2	20022.7	34170.5	20938.4	22604.2	0	0		158	91.0677	7.12309		3	39991.1	534905	36856	468736	37871
	F159	82.0298	804.89	798.62	811.13	79	1187956	0.12	0.99	10	3	493975	358526	548413		FT0159	91.022	91.022	91.022	288.855	288.855	288.855	1	217004	NA	NA		159	87.095	4.48719		2	21105	28029.9	28597.2	54009.3	0	0		159	91.9392	8.85165		1	22146	349287	0	0	0
	F160	156.997	810.56	803.75	816.25	1145	7605029	1	0.97	96	3	2520243	2582655	2647025		FT0160	91.022	91.022	91.022	251.196	251.196	251.196	1	1.41254e+06	NA	NA		160	87.095	4.52517		2	21923.2	18019.7	0	0	25828.9	31168.9		160	91.9571	2.56343		3	79133.3	348313	32386.1	93035.2	105103
	F161	156.997	820.23	816.25	823.67	1145	3987661	1	0.89	78	3	1344127	1325700	1441735		FT0161	91.0221	91.022	91.0221	184.606	184.605	184.607	3	2.69194e+06	2.68157e+06	2.34221e+06		161	87.095	4.57617		3	22220.3	53102.2	18946.1	23549.6	22866.9	43114.3		161	92.007	8.82967		3	90919	1.70623e+06	91174.1	1.58879e+06	84880.6
	F162	112.012	851.25	844.31	858.21	433	4703776	1	0.99	109	3	1406185	1669018	1563739		FT0162	91.0221	91.022	91.0221	156.162	155.602	156.164	3	3.43453e+06	9.39911e+06	2.23007e+07		162	87.095	4.67661		3	31622.1	136422	16590.9	19858.9	34654.9	98779.1		162	92.0216	2.60733		3	74508.3	365758	37658.6	103446	119318
	F163	136.892	163.31	159.37	170.1	799	6822004	0.28	0.7	2	3	2721252	2913745	2641371		FT0163	91.022	91.022	91.0221	206.859	205.415	208.303	2	4.39091e+06	2.6955e+06	NA		163	87.0949	4.76889		2	20497.6	27981.4	29859.6	117742	0	0		163	92.0254	7.65593		3	197781	1.42672e+06	186708	1.46872e+06	229756
	F164	136.892	699.05	693.74	705.52	799	20472595	0.33	0.63	2	3	7207568	7584562	7416876		FT0164	91.0301	91.0301	91.0301	103.862	103.862	103.862	1	427762	NA	NA		164	87.0951	4.75917		2	35718.5	38543.8	33523.6	85961.4	0	0		164	92.0255	1.38224		1	188234	132230	0	0	0
	F165	136.892	735.39	728.92	738.33	799	21021711	0.31	0.52	3	3	7166708	7354017	7627493		FT0165	91.0401	91.04	91.0401	424.239	424.238	424.809	3	8.95946e+07	9.59113e+07	9.75413e+07		165	87.095	4.87081		3	27189.4	29493.5	35448.7	64087.1	33629.7	49493		165	92.0255	2.21382		1	77083.5	186985	0	0	0
	F166	136.892	739.51	738.33	743.64	799	11642616	0.32	0.75	2	3	4045968	4131547	4127752		FT0166	91.0478	91.0478	91.0479	780.036	779.755	780.318	2	292487	NA	248666		166	87.095	4.91927		3	40539.2	64247.8	42668.7	61018.2	41373.1	61446.4		166	92.0434	7.09124		3	195017	3.0134e+06	179678	2.7289e+06	216781
	F167	136.892	772.63	766.71	779.55	799	24909627	0.33	0.83	2	3	8813951	9328369	8739802		FT0167	91.0553	91.0552	91.0553	744.437	743.877	745.64	3	112936	233693	204862		167	87.0949	5.04853		3	23901.4	105719	35307.3	67017.5	39863.1	146805		167	92.928	4.23191		3	44211.6	79221.6	85608.7	91823.7	78992.4
	F168	136.892	788.14	781.81	788.71	799	28158308	0.31	0.91	3	3	4720133	5282373	4985691		FT0168	91.0677	91.0676	91.0678	425.953	419.639	429.972	3	447415	490047	459519		168	87.095	5.27332		2	19998	40568.3	20290.8	63030.8	0	0		168	93.0013	2.59161		3	228358	2.077e+06	170045	726143	535508
	F169	136.892	789.87	788.71	795.09	799	15343868	0.31	0.7	2	3	5202282	5193739	5302899		FT0169	92.007	92.007	92.007	528.732	528.147	529.323	3	1.03967e+06	1.71946e+06	1.07014e+06		169	87.095	5.22323		3	14601.4	29472.7	44360.4	118481	47813.1	142798		169	93.0079	8.82967		3	44048.5	690223	42803.3	676727	39848.1
	F170	136.892	796.89	795.09	803.18	799	13476909	0.33	0.96	2	3	4738957	5048522	4683407		FT0170	92.007	92.007	92.007	504.378	504.378	504.378	1	24110.1	NA	NA		170	87.9326	12.9942		2	334047	1.27106e+06	364600	956998	0	0		170	93.0345	4.21315		3	957805	3.96037e+06	1.20836e+06	4.90087e+06	1280803
	F171	136.892	807.74	803.18	810	799	10218446	0.33	0.76	2	3	3431207	3930126	3718560		FT0171	92.0195	92.0195	92.0195	1198.82	1198.82	1198.82	1	260941	NA	NA		171	87.9326	13.0657		3	243241	282506	329082	460235	161211	316230		171	93.0443	7.07211		3	50576.7	533144	38207.9	428878	40676.8
	F172	136.892	813.4	810	817.95	799	10964152	0.33	0.66	2	3	3866868	4404626	3994006		FT0172	92.0193	92.0193	92.0193	1157.84	1157.84	1157.84	1	17415.4	NA	NA		172	87.9326	13.1939		2	55825.1	119062	0	0	36030.4	71194.9		172	93.0458	7.11668		3	57912.5	257887	81424.6	348147	73269.7
	F173	112.023	320.09	313.09	327.1	434	25819637	0.84	0.98	209	3	8634153	8440902	8403272		FT0173	92.0434	92.0434	92.0434	427.673	423.665	427.675	3	2.77455e+06	2.79712e+06	2.39406e+06		173	87.9327	13.2719		1	36773.2	66603.5	0	0	0	0		173	93.0458	11.2087		2	17004.3	44196	0	0	17685.1
	F174	82.9541	144.74	137.86	149.22	82	4665764	1	0.99	28	3	1582790	1598033	1515293		FT0174	92.928	92.928	92.928	253.447	253.43	254.007	3	91884.2	79357.6	117968		174	87.9524	13.0091		3	707580	2.44817e+06	631715	2.01396e+06	912362	3.64541e+06		174	93.0458	8.83535		2	23986	136874	24635.6	150239	0
	F175	136.893	421.16	414.23	428.04	800	5572813	0.19	0.56	2	3	1765777	2097093	1778542		FT0175	92.928	92.928	92.928	407.454	406.875	408.61	3	7.92814e+07	7.8054e+07	7.96424e+07		175	87.9523	13.0554		2	437672	580969	417677	800636	0	0		175	94.0008	13.4376		1	17122.7	60685.5	0	0	0
	F176	136.893	791.6	784.64	798.62	800	2422881	0.14	0.85	2	3	771070	847838	764098		FT0176	93.0013	93.0013	93.0013	156.164	156.164	156.164	1	NA	NA	4.5978e+06		176	87.9524	13.1205		3	290892	579267	88089.7	141283	99889.8	318591		176	94.0275	3.15822		3	21794.7	243592	24488	288126	23852
	F177	136.912	830.01	825.39	836.79	801	4801176	1	0.95	419	3	1682549	1605210	1540207		FT0177	93.0079	93.0079	93.0079	526.964	526.964	526.964	1	423325	NA	NA		177	87.9523	13.205		2	68250.6	346737	51708.4	74344.1	0	0		177	94.0298	13.4161		3	3688948	2.08352e+07	3.54859e+06	2.07468e+07	3.85852e+06
	F178	157.01	832.26	825.39	839.09	1150	3657649	1	0.72	250	3	1355310	1131341	1209457		FT0178	93.0079	93.0079	93.0079	518.076	518.076	518.076	1	48769.7	NA	NA		178	87.9524	13.4167		2	36109.2	51762.9	40030.5	140109	0	0		178	94.0379	4.2069		3	70114	93945.8	105036	113728	97983.9
	F179	136.914	831.13	824.82	837.94	802	9564847	1	0.96	811	3	3290685	3253970	3059978		FT0179	93.0345	93.0345	93.0345	252.87	252.32	252.884	3	4.8099e+06	3.20752e+06	3.47191e+06		179	87.9524	13.5567		1	43484.4	128169	0	0	0	0		179	94.0379	2.97173		1	24496.1	115869	0	0	0
	F180	112.04	180.96	174.66	187.85	435	2783537	0.23	0.93	2	3	2124470	1993643	1802481		FT0180	93.0443	93.0443	93.0443	428.823	424.236	432.274	5	398557	530983	140624		180	87.9726	6.68217		2	12154	20130.8	13338.3	14776.9	0	0		180	94.0588	13.4167		2	16853.7	61974.3	0	0	17833.2
	F181	157.012	830.57	823.67	828.31	1151	1346522	0.36	0.7	134	3	36783	169174	390574		FT0181	93.0458	93.0458	93.0458	827.336	827.336	827.336	1	NA	5.35468e+06	NA		181	88.0121	4.21003		3	888125	5.35871e+06	1.12723e+06	6.98027e+06	1.13646e+06	7.30753e+06		181	94.882	7.92448		1	22079.5	128505	0	0	0
	F182	157.012	835.09	832.26	841.98	1151	2973234	0.88	0.68	267	3	887728	676216	676999		FT0182	94.0298	94.0298	94.0298	804.656	804.548	805.13	3	1.53345e+07	1.26193e+07	1.58254e+07		182	88.0141	12.9875		2	3215322	1.79093e+07	0	0	1381189	1.92302e+06		182	94.9707	18.3253		1	12565.5	15586.5	0	0	0
	F183	112.088	1007.59	1000.67	1014.56	436	2595259	1	0.92	164	2	1311088	0	1229331		FT0183	94.0379	94.0379	94.0379	252.881	252.881	252.881	1	113730	NA	NA		183	88.0171	13.0122		3	96866.9	508716	88824.3	412163	87620.4	420524		183	94.9903	7.28192		1	21033.8	81791.8	0	0	0
	F184	136.942	251.57	244.74	256.09	803	6199684	0.14	0.85	3	3	1962488	2167684	2063639		FT0184	94.9251	94.9251	94.9251	406.875	406.289	413.851	3	3.19998e+07	5.41886e+07	5.48472e+07		184	88.0234	13.0224		2	126012	403062	120130	612229	0	0		184	94.9949	9.75458		1	11371.6	10626.3	0	0	0
	F185	157.013	459.45	452.48	466.45	1152	7897507	1	1	564	3	2701947	2627174	2634972		FT0185	94.9512	94.9512	94.9512	438.084	438.084	438.084	1	NA	NA	202536		185	88.0251	13.0185		3	143567	762960	118137	259570	66062.4	181410		185	95.0251	4.24447		3	852037	2.84616e+06	651210	2.25131e+06	1.18595e+06
	F186	157.013	827.18	822.52	829.44	1152	722172	1	0.99	108	3	166729	305400	239198		FT0186	94.9512	94.9512	94.9512	269.62	269.62	269.62	1	NA	179225	NA		186	88.0266	12.9997		3	133750	493964	116517	445453	121573	330402		186	95.0332	13.4161		3	210824	1.03375e+06	205362	992782	241062
	F187	157.013	833.39	829.44	839.66	1152	1481283	1	0.67	139	3	685220	221089	564970		FT0187	94.9512	94.9512	94.9512	428.247	428.247	428.247	1	NA	252186	NA		187	88.0283	13.0091		3	349068	1.43484e+06	337435	1.68398e+06	359387	2.11091e+06		187	95.0502	2.86818		3	130606	2.10728e+06	142677	2.27203e+06	115727
	F188	112.937	830.57	827.75	834.52	437	999236	1	0.99	31	1	1010117	0	0		FT0188	94.9513	94.9513	94.9513	459.081	459.081	459.081	1	NA	589247	NA		188	88.0303	12.9997		3	142033	657158	278017	550807	189310	666326		188	95.0502	7.07065		1	21093.8	66614.1	0	0	0
	F189	112.955	432.64	425.75	437.28	438	11140999	0.35	0.98	7	3	3646324	3741673	3767459		FT0189	94.9513	94.9513	94.9513	1027.09	1027.09	1027.09	1	NA	1.07801e+07	NA		189	88.0317	13.0157		2	639871	2.58624e+06	0	0	483183	1.99042e+06		189	95.0502	4.24217		2	38345.2	72092.7	82898.2	93964.6	0
	F190	84.009	184.4	180.39	191.32	85	8493715	0.38	0.78	2	3	3201998	3138536	3362091		FT0190	94.9514	94.9514	94.9514	332.563	332.563	332.563	1	NA	275070	NA		190	88.0486	13.0157		2	664442	1.46161e+06	0	0	604106	1.87281e+06		190	95.9523	13.8405		3	220038	967748	206962	940246	175967
	F191	84.009	246.46	239.54	253.26	85	12774849	0.44	0.95	2	3	4547713	4933096	4809012		FT0191	94.9513	94.9513	94.9513	303.399	303.399	303.399	1	NA	171992	NA		191	88.0502	13.0204		2	247147	434910	0	0	217708	248749		191	95.9761	9.19582		1	40821.7	369832	0	0	0
	F192	84.009	1194.54	1187.42	1197.5	85	6463959	0.29	0.88	2	3	2649718	2369614	2560830		FT0192	94.9513	94.9513	94.9513	1089.41	1089.41	1089.41	1	NA	NA	1.41723e+06		192	88.0498	13.0154		3	284189	379877	576856	2.48722e+06	211343	330426		192	95.9857	13.9507		3	137548	1.69561e+06	101035	1.51496e+06	145432
	F193	112.986	529.69	522.58	536.78	439	206658824	0.45	0.9	5	3	83367391	83037653	81546006		FT0193	94.9511	94.9511	94.9511	1137.6	1137.6	1137.6	1	NA	NA	5.73898e+06		193	88.0498	13.2127		1	28954.5	75376.1	0	0	0	0		193	96.0285	4.23818		3	62183	80943.7	34519.8	47005.5	52962.2
	F194	157.019	832.26	825.39	839.09	1154	2754553	1	0.74	194	3	435659	1772565	555481		FT0194	94.9904	94.9904	94.9904	109.638	109.638	109.638	1	NA	46231.1	NA		194	88.0524	13.0028		3	380948	1.62905e+06	329062	1.65113e+06	365805	1.85038e+06		194	96.0455	12.9271		3	735588	4.10746e+06	777646	4.21506e+06	668665
	F195	112.999	422.89	415.97	428.62	440	2795293	0.22	0.91	2	3	1433416	1431908	1390050		FT0195	95.0099	95.0099	95.0099	101.508	101.508	101.508	1	NA	NA	4.45639e+06		195	88.0556	13.0091		3	163720	482087	147118	511328	178833	675590		195	96.0567	1.99235		1	20571.5	22156.2	0	0	0
	F196	84.0203	184.4	180.39	191.32	87	1846099	0.22	0.71	5	3	691152	670804	657403		FT0196	95.0099	95.0099	95.0099	1134.03	1134.03	1134.03	1	572034	NA	NA		196	88.0555	13.1452		1	26706.2	47164.4	0	0	0	0		196	96.7693	13.8488		2	136746	382122	151958	375655	0
	F197	84.0203	254.38	251.57	260.14	87	1575233	0.28	0.75	5	3	624040	538315	552631		FT0197	95.01	95.01	95.01	78.7886	78.7886	78.7886	1	NA	NA	3.62085e+06		197	88.0575	13.0028		3	121770	433233	98010.2	169482	112163	553027		197	96.8356	13.8343		3	295685	1.0185e+06	280738	957784	323228
	F198	84.0203	427.47	420.59	434.38	87	5345781	1	0.85	6	3	1842484	1909558	1806474		FT0198	95.0101	95.0101	95.0101	1024.08	1024.08	1024.08	1	NA	1.55705e+07	NA		198	88.0634	13.013		2	122556	599896	94106	306524	0	0		198	96.8585	13.8593		3	631159	2.22856e+06	489553	1.52636e+06	457734
	F199	113.022	190.74	183.83	197.69	443	6801804	0.59	0.86	102	3	2144625	2367509	2371174		FT0199	95.0101	95.0101	95.0101	1044.28	1044.28	1044.28	1	1.05806e+07	NA	NA		199	88.0666	13.0083		2	3.57274e+06	1.95634e+07	3613062	1.74141e+07	0	0		199	96.8678	14.2239		3	22442.9	149954	28854.3	311024	27118.2
	F200	136.948	70.56	64.2	72.3	805	11137180	0.2	0.64	2	3	3748122	3944888	3924938		FT0200	95.0101	95.0101	95.0101	429.398	429.398	429.398	1	NA	NA	179975		200	88.1281	13.006		3	991220	3.10429e+06	942677	2.40944e+06	1.20819e+06	3.37016e+06		200	96.9299	13.8405		3	2357400	8.80354e+06	2.1563e+06	1.0043e+07	2.4893e+06
	F201	136.948	251.57	245.31	254.38	805	20005358	0.41	0.75	3	3	6557753	6839683	6848621		FT0201	95.0101	95.0101	95.0101	1111.43	1111.43	1111.43	1	1.62531e+06	NA	NA		201	88.1281	13.0499		3	475287	1.03623e+06	511547	1.18343e+06	490562	1.10901e+06		201	96.9424	13.8374		3	107750	280848	104083	300953	139642
	F202	136.948	400.83	394.98	404.33	805	11990511	0.2	0.56	2	3	4041856	4093412	4095942		FT0202	95.0101	95.0101	95.0101	1195.28	1195.28	1195.28	1	2.98669e+06	NA	NA		202	88.1281	13.1375		2	170056	201055	99673.8	167726	0	0		202	96.9462	13.8656		3	217702	888103	202286	850869	193045
	F203	113.024	717.79	710.79	724.8	444	50928959	0.81	0.96	6	3	19295202	19213813	19842609		FT0203	95.0101	95.0101	95.0101	1139.99	1139.99	1139.99	1	391920	NA	NA		203	88.1281	13.176		2	123412	206120	90113.3	145207	0	0		203	96.9495	13.8629		2	234816	678400	172368	598392	0
	F204	84.9907	510.1	502.97	517.24	90	20867984	0.49	0.61	9	3	7136253	6946688	6881804		FT0204	95.0251	95.0251	95.0251	254.565	254.554	254.576	2	NA	2.87657e+06	3.02862e+06		204	88.1282	13.2341		2	85059.3	405576	70278.7	156129	0	0		204	96.9503	13.8499		3	255087	1.1487e+06	283746	1.12707e+06	347846
	F205	84.9907	534.41	531.46	541.51	90	12736137	0.47	0.99	7	3	4500706	4269504	4122069		FT0205	95.0332	95.0331	95.0332	805.116	804.656	805.13	3	994265	1.10509e+06	1.03365e+06		205	88.1281	13.5567		1	57619.4	110133	0	0	0	0		205	96.9601	13.8468		3	319583424	1.78935e+09	316800672	1.81161e+09	354756512
	F206	84.9907	864.62	857.63	871.61	90	2325493	0.29	0.96	6	3	831890	761442	872145		FT0206	95.079	95.079	95.079	138.635	138.635	138.635	1	NA	196162	NA		206	88.1478	13.0318		2	276293	968619	272424	433594	0	0		206	96.9601	11.3387		3	51869.3	452100	50804.3	463449	55780.3
	F207	157.05	175.23	168.4	178.67	1155	14222190	0.44	0.8	2	3	6093160	6461565	6212875		FT0207	95.9523	95.9523	95.9523	830.772	830.728	831.092	3	940035	965837	355605		207	88.1478	13.0319		2	237162	202625	252925	768342	0	0		207	96.9601	10.4216		1	87346.6	70900.4	0	0	0
	F208	157.05	182.11	178.67	188.43	1155	14141828	0.39	0.87	2	3	6096172	6200549	6151285		FT0208	95.9858	95.9857	95.9858	836.893	836.219	837.567	2	997270	NA	1.04273e+06		208	88.1479	13.1939		2	38652.1	73158.2	0	0	27811.1	53836.7		208	96.9601	2.75338		1	387858	327851	0	0	0
	F209	157.05	252.69	245.88	258.4	1155	41263748	0.93	0.92	7	3	15515251	15915763	15335072		FT0209	96.0285	96.0284	96.0285	254.576	254.572	255.118	3	47164.8	84055.9	92522.3		209	88.148	13.254		2	28735.8	64257.5	33893	86070.6	0	0		209	96.9601	6.14803		1	294206	283163	0	0	0
	F210	157.05	425.75	418.86	432.64	1155	17534996	0.43	0.78	4	3	7688689	7984876	7842234		FT0210	96.0455	96.0455	96.0455	775.193	775.191	775.198	3	4.14114e+06	3.96137e+06	3.62394e+06		210	88.9349	8.83987		2	15535.4	40268.3	13525.6	58391.4	0	0		210	96.9698	4.23504		3	766673	3.92267e+06	835733	3.68877e+06	847074
	F211	157.05	613.28	606.21	620.35	1155	49497821	0.6	0.94	6	3	18786767	17513815	19178042		FT0211	96.7693	96.7693	96.7693	831.291	831.291	831.291	1	NA	328262	NA		211	88.988	13.6118		3	591652	4.22536e+06	605040	4.29964e+06	634543	3.92058e+06		211	96.9711	13.8656		3	189455	550850	112948	448501	328674
	F212	157.05	780.12	773.81	786.41	1155	8188239	0.28	0.87	2	3	4512442	4779746	4398389		FT0212	96.8355	96.8355	96.8356	830.728	830.524	831.335	3	957229	978931	896590		212	88.988	13.8394		2	424742	1.4461e+06	281990	1.06496e+06	0	0		212	96.9741	13.8531		3	255117	881202	248444	990197	255818
	F213	157.081	1007.59	1000.67	1014.56	1157	6135581	1	0.9	330	3	2014194	2041657	1992520		FT0213	96.8584	96.8583	96.8585	831.855	829.957	832.461	3	768467	2.49063e+06	588238		213	88.988	14.1214		3	326199	5.31164e+06	351151	6.42763e+06	337112	6.00552e+06		213	96.9762	2.41542		1	57499.6	123925	0	0	0
	F214	113.036	253.82	250.44	258.98	446	3212069	0.18	0.89	3	3	1346984	1224031	1316604		FT0214	96.9221	96.9221	96.9221	407.456	406.872	408.04	2	NA	8.86805e+06	5.96074e+06		214	89.013	4.1944		3	172557	1.16932e+06	189266	992339	223505	1.26137e+06		214	96.98	13.8499		3	54363.1	126375	57825.9	193619	84937.4
	F215	113.036	330.03	327.68	331.2	446	2330850	0.17	0.74	2	3	887543	841818	897042		FT0215	96.9221	96.9221	96.9221	398.695	398.695	398.695	1	5.94418e+06	NA	NA		215	89.013	5.58835		1	20760.8	39723.4	0	0	0	0		215	96.9904	13.8374		3	1.96519e+06	9.52358e+06	2.40601e+06	9.68922e+06	2.32109e+06
	F216	113.036	785.78	780.12	791.6	446	4558552	0.17	0.79	4	3	1733490	1921045	1790676		FT0216	96.9297	96.9297	96.9298	831.092	830.728	832.461	3	1.238e+07	9.56943e+06	4.64112e+06		216	89.0145	19.3247		1	10353.7	24359.6	0	0	0	0		216	96.9999	14.1891		2	94613.6	1.54819e+06	101385	1.57486e+06	0
	F217	113.036	804.32	797.47	811.13	446	24555536	1	0.9	30	3	8456297	8397128	8757658		FT0217	96.9395	96.9395	96.9395	416.175	416.175	416.175	1	NA	NA	637116		217	89.0145	19.3445		1	12090.2	17239.8	0	0	0	0		217	97.0295	4.23352		1	103904	272935	0	0	0
	F218	113.061	253.26	248.74	260.14	448	11701913	0.12	0.83	3	3	4713493	4457862	4578488		FT0218	96.9402	96.9402	96.9402	830.728	830.728	830.728	1	NA	194134	NA		218	89.0145	19.4833		1	16705.8	63156.7	0	0	0	0		218	97.0407	13.3845		3	80857.7	420029	67276.1	321902	77474.2
	F219	113.061	425.75	418.86	430.92	448	4334777	0.13	0.79	2	3	2194411	2228204	2057612		FT0219	96.9461	96.946	96.9462	831.335	831.092	831.855	3	803481	589445	947814		219	89.0145	19.533		1	14223.8	31391.2	0	0	0	0		219	97.0488	12.9045		3	42405.6	161080	45902.4	172154	44673.3
	F220	113.061	778.99	774.39	781.24	448	1392507	0.11	0.52	2	3	910385	970533	779355		FT0220	96.9492	96.949	96.9494	831.211	830.524	831.898	2	581104	NA	238699		220	89.0169	13.0091		3	99972.4	661921	91242.5	666363	143296	693776		220	97.0615	13.8687		3	566024	2.0688e+06	498583	1.80679e+06	459268
	F221	85.0295	183.83	178.1	190.74	96	66626241	0.22	0.72	2	3	24588453	24902921	24804006		FT0221	96.95	96.9497	96.9502	831.189	830.524	831.855	2	NA	1.12773e+06	1.11649e+06		221	89.0373	13.0154		3	2.26809e+06	2.15493e+07	2.53154e+06	2.41065e+07	2.89254e+06	2.50017e+07		221	97.0659	2.79248		3	383357	7.15706e+06	352779	7.11223e+06	386690
	F222	85.0295	254.38	251.01	260.72	96	81678405	0.08	0.54	2	3	28133257	29539547	30007536		FT0222	96.9507	96.9507	96.9507	830.772	830.772	830.772	1	695213	NA	NA		222	89.0436	13.0122		3	17123562	1.24079e+08	16696599	1.2449e+08	17634878	1.27641e+08		222	97.0659	4.23192		3	382980	1.2947e+06	340902	1.24033e+06	410743
	F223	85.0295	831.7	826.04	837.94	96	9085227	0.15	0.84	2	3	5715904	5423440	5281581		FT0223	96.9601	96.96	96.9601	830.728	830.524	831.335	3	1.55005e+09	1.49963e+09	1.68907e+09		223	89.0464	13.0122		3	427958	2.70805e+06	420229	2.47637e+06	414605	2.49134e+06		223	97.0711	14.1662		3	27021.8	189532	34900.4	304470	29631
	F224	137.001	256.67	249.88	263.03	809	1908449	0.12	0.78	2	2	1018242	0	1094855		FT0224	96.9602	96.9602	96.9602	854.31	854.31	854.31	1	NA	3.11517e+07	NA		224	89.0494	6.28292		3	16941.7	103755	18682.2	77663.9	21383.8	50860.4		224	97.0844	13.8405		3	227487	875828	245921	837237	260669
	F225	137.001	425.75	418.86	432.64	809	3276035	0.09	0.76	5	2	1694111	0	1791987		FT0225	96.9601	96.9601	96.9601	356.001	356.001	356.001	1	329720	NA	NA		225	89.0494	6.51187		2	26120.3	108146	21695.5	41434.1	0	0		225	97.9481	7.27036		3	26243.1	314715	23526.2	279933	20704
	F226	113.926	780.68	773.81	787.56	449	11219000	1	0.97	151	3	3593664	3883512	3787259		FT0226	96.9601	96.9601	96.9601	1028.27	1028.27	1028.27	1	NA	2.65331e+06	NA		226	89.0494	6.61889		2	28416.4	46117.3	23977.7	69211	0	0		226	97.9594	13.8468		3	2.43364e+06	1.26061e+07	2.54618e+06	1.39278e+07	2.81756e+06
	F227	113.926	804.32	797.47	811.13	449	6833539	1	0.94	91	3	2163537	2327959	2374424		FT0227	96.9601	96.9601	96.9601	805.116	805.116	805.116	1	NA	229744	NA		227	89.0494	6.77942		3	30564.9	304067	30432.7	57589.3	23610.9	90576.1		227	97.9642	13.8405		3	489622	2.16487e+06	493107	2.3486e+06	437093
	F228	113.926	819.66	815.11	824.24	449	1537070	0.83	0.98	32	3	509976	531492	574171		FT0228	96.9601	96.9601	96.9601	882.375	882.375	882.375	1	NA	NA	6.20959e+06		228	89.0494	6.95378		2	33461.5	172122	31738.4	61902.1	0	0		228	97.9738	14.243		3	26112.1	227705	27600.1	320754	22525.3
	F229	137.02	174.66	170.1	181.54	811	5682550	1	0.87	224	3	1460240	3365854	909181		FT0229	96.9601	96.9601	96.9601	1009.97	1009.97	1009.97	1	NA	2.98137e+06	NA		229	89.0494	7.04023		3	41498.7	105284	33916.6	217023	32431.6	37914.4		229	97.9759	15.434		1	12046.1	20528.3	0	0	0
	F230	157.087	180.39	176.38	186.7	1160	12885472	0.45	0.93	2	3	8135377	8322159	8298764		FT0230	96.9601	96.9601	96.9601	1157.84	1157.84	1157.84	1	931703	NA	NA		230	89.0703	12.9997		3	145677	734479	154769	653199	125426	629171		230	97.9769	13.8656		3	101444	776739	116953	867098	94968.8
	F231	157.087	253.82	250.44	259.56	1160	28141769	1	0.83	5	3	12974245	13150383	12638408		FT0231	96.9696	96.9696	96.9696	853.077	852.028	853.155	3	2.49818e+08	2.43902e+08	2.43311e+08		231	89.1137	8.75729		3	15833	51273.4	14736.1	43070	13358.4	35094.1		231	98.0611	9.49823		2	26902.1	292718	25496	224865	0
	F232	85.0659	171.23	169.53	176.38	98	894408	0.16	0.76	4	3	387281	246458	273669		FT0232	96.9698	96.9698	96.9698	425.382	425.382	425.382	1	NA	NA	2.96349e+07		232	89.941	8.28928		2	11793	20421.8	0	0	10950.9	28008.4		232	98.0611	7.16542		2	63024.4	563611	58606.2	570624	0
	F233	85.0659	424.61	418.28	431.49	98	17782067	1	0.9	62	3	6469239	5537479	5799349		FT0233	96.9701	96.9701	96.9701	831.291	831.291	831.291	1	NA	582770	NA		233	89.941	8.46754		2	31130.6	228825	0	0	21600.4	41287.7		233	98.9069	8.83947		3	20949.6	401700	19442.1	396433	22223.6
	F234	157.094	164.44	160.5	168.4	1161	1980886	1	0.99	296	3	579288	931440	546366		FT0234	96.9708	96.9705	96.971	830.524	830.209	831.855	3	492549	395962	608894		234	89.941	8.89205		3	38949.8	575021	18273.2	35339.8	38577.9	677529		234	98.9246	13.8405		3	116180	348039	98261.2	430040	125338
	F235	114.02	165.01	158.8	171.8	452	31312699	0.52	0.83	2	3	13149357	12543199	12534679		FT0235	96.9741	96.974	96.9742	830.524	830.164	831.898	3	554893	357650	644769		235	89.9958	19.4673		2	11552.6	44356.8	0	0	10724.7	15648.5		235	98.9491	1.99034		3	684101	5.95043e+06	682168	6.04229e+06	667344
	F236	114.02	804.32	798.04	811.13	452	15535041	0.51	0.91	4	3	7429571	7074072	7506113		FT0236	96.9763	96.9763	96.9763	820.681	820.681	820.681	1	NA	NA	696999		236	89.9958	19.5439		2	10827.6	13102.1	13457.8	27353	0	0		236	98.9491	6.94588		1	17423.3	24411.3	0	0	0
	F237	114.02	813.97	811.13	820.8	452	8653369	0.27	0.9	3	3	4775740	4442874	4575498		FT0237	96.9763	96.9763	96.9763	811.36	811.36	811.36	1	NA	796477	NA		237	89.9958	19.7903		1	16552.2	65535.4	0	0	0	0		237	98.9559	13.8468		3	14440241	7.63727e+07	14288072	7.97448e+07	16318200
	F238	114.02	1195.13	1188.01	1196.91	452	7934653	0.21	0.95	2	3	4453775	3738591	4076662		FT0238	96.978	96.978	96.978	830.772	830.772	830.772	1	161280	NA	NA		238	89.9958	19.83		1	17991.1	37291.6	0	0	0	0		238	98.9643	13.8531		3	2.65893e+06	1.42704e+07	2.76931e+06	1.36351e+07	2.93316e+06
	F239	157.103	163.88	161.06	170.66	1165	3348202	1	0.99	525	3	990581	1597592	900453		FT0239	96.9789	96.9789	96.9789	831.291	831.291	831.291	1	NA	76835.2	NA		239	89.9958	19.8657		2	16596.7	57233.9	20255.7	81879.9	0	0		239	98.9669	4.23506		3	275973	1.12898e+06	275757	1.31697e+06	321724
	F240	157.103	249.88	243.01	253.82	1165	1598222	1	0.95	165	3	476737	751089	405493		FT0240	96.9798	96.9798	96.9799	830.648	830.524	830.772	2	126339	NA	108037		240	89.9958	19.9624		2	20264.3	50376.5	0	0	18710.9	30741.7		240	98.9738	14.227		3	119106	1.81317e+06	147838	2.28076e+06	119439
	F241	157.104	163.88	160.5	166.14	1166	931963	1	0.96	176	3	409049	105154	428764		FT0241	96.9904	96.9903	96.9906	829.957	829.6	830.772	3	5.85745e+06	4.63213e+06	6.10226e+06		241	90.0382	7.20203		2	22993.9	57610.6	0	0	26471.6	45241.5		241	98.9871	13.8437		3	85126.4	356715	108343	383323	113159
	F242	114.056	456.55	450.14	462.36	455	5683956	0.09	0.89	5	3	2591857	2221619	2412155		FT0242	97.0002	97.0002	97.0002	420.216	420.216	420.216	1	NA	NA	59652.8		242	90.0406	13.0122		3	111726	535782	85959.3	550240	153092	663398		242	99.0088	13.3052		3	1.22698e+06	7.06747e+06	1.29034e+06	6.4241e+06	1.35498e+06
	F243	114.056	717.79	710.79	724.8	455	666496509	1	0.99	85	3	218500620	225292427	224455365		FT0243	97.0488	97.0488	97.0488	774.611	774.608	774.616	3	175926	113447	152208		243	90.0445	13.0154		3	2176011	1.55269e+07	2.23635e+06	1.37453e+07	2.38426e+06	1.70954e+07		243	99.0088	4.22879		3	206615	1.00123e+06	251911	1.23717e+06	237110
	F244	157.123	163.88	161.06	170.66	1167	688192560	1	0.93	16	3	2404119880	2580964837	2315950260		FT0244	97.0615	97.0615	97.0616	832.419	832.229	832.461	3	837295	1.3448e+06	768686		244	90.0469	13.0091		3	227847	1.31743e+06	237222	1.29407e+06	271431	1.43375e+06		244	99.0088	2.60417		3	208866	1.09717e+06	270782	1.00364e+06	217228
	F245	157.123	251.01	244.16	256.09	1167	431015439	1	0.89	9	3	1567623775	1625969328	1475118197		FT0245	97.0623	97.0623	97.0623	831.291	831.291	831.291	1	NA	293142	NA		245	90.9359	5.91698		2	12616.9	23554.6	16123.2	72687.9	0	0		245	99.0452	2.78934		3	1.44359e+06	2.31546e+07	1485385	2.34257e+07	1.30294e+06
	F246	137.024	144.18	137.28	148.66	812	11894466	1	0.95	9	3	6161486	3716110	5115713		FT0246	97.0659	97.0658	97.0659	253.447	252.881	253.991	3	1.01155e+06	1.33137e+06	1.00625e+06		246	90.9358	5.99996		3	21515.8	38074.8	17193.8	27575.4	12979.3	42512.1		246	99.0452	4.22878		3	256663	1.37856e+06	335026	1.38764e+06	313509
	F247	137.024	165.57	162.19	170.66	812	3078092	0.67	0.56	2	3	1924201	1742016	1873046		FT0247	97.0659	97.0659	97.0659	165.767	165.767	165.767	1	NA	NA	871730		247	90.9358	6.16495		2	15676.1	22050.9	0	0	15839.8	67399.4		247	99.0564	13.4003		3	55598.1	211148	63810.4	208125	56407.5
	F248	137.024	425.18	418.86	431.49	812	2584486	0.64	0.79	2	3	1995127	1995025	1988305		FT0248	97.0844	97.0844	97.0844	831.595	831.291	831.898	2	420393	854424	NA		248	90.9358	6.28689		2	13074.3	19490.6	0	0	12284.9	25169.8		248	99.0815	4.21863		2	40851.9	57339.8	37886	57964.5	0
	F249	137.024	711.37	704.94	718.37	812	4501346	0.62	0.96	3	3	2656664	2761859	2624357		FT0249	97.9594	97.9594	97.9594	830.728	830.524	831.335	3	9.30693e+06	8.71036e+06	1.26264e+07		249	90.9358	6.34054		2	13429.7	16016.2	0	0	13458.6	13062.5		249	99.0816	7.00506		3	28786	145168	27811	205845	21947.7
	F250	157.143	163.88	160.5	170.1	1168	3648987	1	0.97	549	3	1260753	1160225	1244677		FT0250	97.9642	97.9641	97.9642	831.291	830.524	831.335	3	933069	2.16328e+06	2.17034e+06		250	90.9713	11.2892		1	281503	1.25589e+06	0	0	0	0		250	100.012	13.2956		3	53173.7	226366	58191.7	203161	61750.8
	F251	157.143	249.88	243.01	254.95	1168	1853131	1	0.9	127	3	639553	721648	523091		FT0251	97.965	97.965	97.965	420.212	420.212	420.212	1	35927.5	NA	NA		251	90.9857	3.16516		2	29404.1	103735	0	0	42285.1	243981		251	100.04	13.4918		3	90970.2	470736	102788	453299	88462.5
	F252	157.144	163.88	160.5	170.66	1169	2056180	1	0.89	275	3	664510	1237656	258415		FT0252	97.9769	97.9769	97.977	833.768	830.164	835.816	4	459389	640695	93870		252	90.9857	3.27552		1	35714.4	120495	0	0	0	0		252	100.049	2.78619		3	83120.8	907491	78077.3	989092	74624.5
	F253	157.144	251.01	244.16	253.82	1169	1545423	1	0.78	140	3	395155	723717	446112		FT0253	98.0612	98.0612	98.0612	464.917	464.917	464.917	1	NA	279033	NA		253	90.9857	3.32917		2	31317.6	36425.4	0	0	40374.9	117924		253	100.905	8.6676		2	12870	89137.2	10533.5	111054	0
	F254	86.0247	781.81	776.71	788.71	102	5095591	0.26	0.89	2	3	3461917	2971298	3209968		FT0254	98.0611	98.0611	98.0611	473.114	473.114	473.114	1	NA	NA	4.17235e+06		254	91.0125	7.08806		3	42912.5	547734	39988.6	557592	36069	484621		254	100.934	13.0091		3	923345	7.35933e+06	1.07592e+06	8.15095e+06	934323
	F255	157.146	164.44	160.5	169.53	1170	1822399	1	1	256	3	391708	585914	846443		FT0255	98.9015	98.9015	98.9015	869.437	869.437	869.437	1	NA	NA	19764.2		255	91.0206	2.62787		1	147797	239564	0	0	0	0		255	100.934	2.40607		1	132706	2.20467e+06	0	0	0
	F256	137.027	816.82	810	823.67	813	3478969	0.11	0.95	2	3	1032618	2924172	1492953		FT0256	98.9246	98.9245	98.9247	830.651	830.209	831.092	2	180497	NA	412598		256	91.0221	2.59788		3	2.09477e+06	2.30381e+07	1.13958e+06	1.23905e+07	670295	4.70995e+06		256	100.934	11.3065		3	37661.1	293463	44949.4	267523	34088.2
	F257	157.151	163.88	160.5	169.53	1171	1473372	1	0.99	213	3	764990	393281	328552		FT0257	98.9491	98.9491	98.9491	119.547	119.515	120.125	3	4.6526e+06	5.39545e+06	2.38199e+06		257	91.0316	8.75611		2	23776.7	34089.1	25362.7	51943	0	0		257	100.934	8.83193		1	10972.6	89792.2	0	0	0
	F258	157.2	832.83	826.04	839.09	1172	9369317	1	0.84	422	3	3053790	2933122	3428860		FT0258	98.9491	98.9491	98.9491	143.803	143.803	143.803	1	NA	104588	NA		258	91.0316	8.82817		1	26145.1	26728.9	0	0	0	0		258	100.934	7.19329		3	23437.6	49911	25694.5	40651	10565.8
	F259	157.247	834.52	827.75	840.82	1174	3897719	1	0.92	250	3	1223837	1278626	1444872		FT0259	98.9558	98.9558	98.9558	830.728	830.524	831.335	3	7.43337e+07	6.12654e+07	7.50745e+07		259	91.0314	8.77381		3	29505.4	33687.6	20806.1	89714	27187.9	101480		259	100.946	2.00008		3	236089	1.92871e+06	221743	1.88241e+06	222378
	F260	86.0328	183.83	179.82	189.58	104	2564112	0.21	0.92	2	3	900488	845319	901092		FT0260	98.9642	98.9642	98.9642	830.728	830.524	831.335	3	5.50508e+06	1.31401e+07	1.39499e+07		260	91.0479	13.0063		2	93605.6	481161	0	0	101767	523707		260	100.965	13.9113		1	18589.1	27780.5	0	0	0
	F261	86.0328	254.38	248.17	261.3	104	3541580	0.15	0.68	2	3	1203715	1215279	1259031		FT0261	98.9669	98.9669	98.9669	373.569	373.569	373.569	1	NA	3.15338e+06	NA		261	91.0553	12.3943		2	33916.9	202660	0	0	41000.2	232370		261	100.968	13.9622		2	21224	71331.2	12028.2	80987.3	0
	F262	157.333	163.88	159.93	170.66	1175	4986098	1	0.97	394	3	1555134	1954851	1798141		FT0262	98.9669	98.9669	98.9669	421.365	421.365	421.365	1	NA	3.0949e+07	NA		262	91.0677	7.12309		3	37871	496825	39991.1	531053	36856	461315		262	100.999	7.09755		2	23477	54267.4	0	0	29885.9
	F263	157.333	251.57	244.74	257.82	1175	3449957	1	0.8	73	3	1180317	1086802	1204871		FT0263	98.972	98.972	98.972	822.87	822.411	823.328	2	NA	1.24971e+07	5.94554e+06		263	91.9392	8.50228		2	12002.2	16825	0	0	14418.6	12740.2		263	101.011	14.4014		3	29744.5	322300	36964.7	336082	33387.8
	F264	157.334	162.75	160.5	168.4	1176	819561	1	0.83	103	2	347746	486823	0		FT0264	98.9719	98.9719	98.9719	813.068	813.068	813.068	1	4.66499e+06	NA	NA		264	91.9392	8.63556		3	12770.1	70833.9	12502.2	50717.8	15795.9	41061.6		264	101.028	4.24683		2	28603.8	271013	46059	302279	0
	F265	137.036	426.9	420.59	433.8	814	9010586	1	0.91	4	3	4118142	4454136	3954332		FT0265	98.9741	98.9741	98.9741	423.665	423.665	423.665	1	NA	354763	NA		265	91.9392	8.80884		2	14719.1	76918.7	0	0	21030.7	56156.7		265	101.036	4.22566		3	1.67414e+06	4.81221e+06	1.80017e+06	4.76446e+06	1908436
	F266	137.036	826.04	819.09	829.44	814	2317296	0.4	0.93	2	3	1576531	1818379	1796889		FT0266	98.9872	98.987	98.9873	831.335	830.524	831.855	3	391455	187596	465539		266	91.9392	8.85591		3	18137.1	76362.3	22146	195312	20334.8	31663		266	101.036	16.8723		1	30277.8	142114	0	0	0
	F267	86.9829	251.57	244.74	257.82	106	6207389	0.17	0.93	3	3	1789134	2440474	2026865		FT0267	99.02	99.02	99.02	1191.12	1191.12	1191.12	1	800836	NA	NA		267	91.9571	2.57138		1	84290.9	361198	0	0	0	0		267	101.072	13.3845		3	704865	4.00572e+06	757162	4.09807e+06	695066
	F268	157.38	163.88	160.5	170.1	1177	1492755	1	0.92	197	2	697344	840993	0		FT0268	99.0452	99.0452	99.0452	166.335	166.335	166.335	1	NA	9.49268e+06	NA		268	92.0115	19.3709		3	12837.6	46601.7	14349.5	18293.5	11609.1	12203.5		268	101.093	4.24451		3	37885.6	317364	34949	267130	39233.5
	F269	114.934	780.68	773.81	786.99	456	34221787	0.52	0.87	4	3	11190907	11799198	11255682		FT0269	99.0564	99.0564	99.0564	803.994	803.411	804.083	3	221358	217710	228644		269	92.0115	19.6954		2	14888.5	56440.4	0	0	15736.5	23952.1		269	101.934	13.0028		3	104541	681223	113711	717035	139115
	F270	137.046	430.92	425.75	437.87	817	10868201	0.61	0.97	20	3	3627411	3707578	3546377		FT0270	99.9258	99.9258	99.9258	809.804	809.105	810.227	3	1.06789e+07	8.31101e+06	9.39362e+06		270	92.0115	19.7943		2	15936.4	49274.4	0	0	14599.2	31222.2		270	101.983	2.91815		2	22275	46373.8	18829.4	41137	0
	F271	87.0087	251.57	244.74	257.82	108	832248261	0.64	0.96	4	3	308863301	368854944	353588028		FT0271	99.9258	99.9258	99.9258	780.601	780.318	780.883	2	1.16951e+07	1.15995e+07	NA		271	92.0115	19.7894		2	19082.7	36647.3	0	0	19671.6	37481.3		271	102.02	9.98714		3	600860	4.83384e+06	495623	4.02319e+06	665650
	F272	87.0087	298.54	291.56	305.52	108	1112809807	0.39	0.96	6	3	409822081	464599844	433015990		FT0272	100.926	100.926	100.926	780.887	780.887	780.887	1	NA	NA	224052		272	92.0115	19.8695		1	19417.3	37121	0	0	0	0		272	102.02	11.2904		3	428534	1.89976e+06	308196	1.56229e+06	447857
	F273	157.994	833.39	826.61	840.24	1178	479042580	1	0.92	112	3	162837247	157933338	158296995		FT0273	100.934	100.934	100.934	819.322	819.313	819.532	3	941501	871844	488397		273	92.0115	19.9485		1	13190.6	29280.4	0	0	0	0		273	102.023	13.5107		3	161845	654787	134413	604080	116039
	F274	87.0192	424.61	420.01	431.49	114	1934823	0.38	0.93	6	3	611724	702234	626824		FT0274	100.934	100.934	100.934	780.883	780.318	781.454	3	8.2548e+06	7.37393e+06	2.36912e+06		274	92.0142	19.7705		1	10651.2	55168.8	0	0	0	0		274	102.023	12.1598		3	29095.4	311748	26029.5	298130	25174.9
	F275	158.028	253.26	247.6	260.14	1179	4714125	1	0.94	34	3	2113501	912555	1699654		FT0275	100.934	100.934	100.934	803.512	802.861	804.548	3	3.93439e+06	4.04988e+06	3.95603e+06		275	92.0216	3.41202		3	21021.9	99336.8	22709	43837	22979.7	74348.1		275	102.031	1.6627		1	17361.3	55915	0	0	0
	F276	158.028	292.15	285.16	299.12	1179	3324483	0.8	0.98	15	3	1233806	1064350	1081841		FT0276	100.946	100.946	100.946	120.125	119.515	120.712	3	1.53789e+06	609127	1.73268e+06		276	92.0216	3.50269		2	21908.6	26739	0	0	18366.5	36163.3		276	102.056	13.5013		3	22603920	1.21675e+08	23047576	1.22778e+08	23065370
	F277	114.945	254.38	251.57	260.14	459	1211801	1	0.92	101	2	493939	730946	0		FT0277	100.96	100.96	100.96	831.092	830.164	831.898	3	532229	543726	292120		277	92.0254	7.65593		3	229756	1.37464e+06	197781	1.3284e+06	186708	1.36984e+06		277	102.056	12.1664		3	4.13245e+06	5.72104e+07	4054586	5.68991e+07	4.16543e+06
	F278	158.043	780.68	773.81	787.56	1180	11451827	1	0.94	743	3	3773219	3803167	3915262		FT0278	100.961	100.961	100.961	621.743	621.156	622.331	2	NA	1.47138e+06	7.61691e+06		278	92.0435	7.29783		1	14198.6	14262.5	0	0	0	0		278	102.056	11.3102		2	156606	826601	0	0	173493
	F279	137.061	181.54	176.95	187.85	819	25943204	1	0.97	94	3	8713291	8559251	8715466		FT0279	100.961	100.961	100.961	681.326	679.29	683.363	2	NA	1.69531e+07	1.13789e+07		279	92.928	4.23032		1	78992.4	110742	0	0	0	0		279	102.075	13.3647		2	40851.3	95248.3	40079.4	106237	0
	F280	87.0199	254.38	252.13	261.3	115	3375486	1	0.91	4	3	1731897	1694285	1473235		FT0280	100.961	100.961	100.961	526.075	524.002	528.147	2	NA	3.14802e+06	1.27462e+07		280	93.0013	2.59543		2	535508	4.59292e+06	0	0	170045	719406		280	102.089	13.4918		3	130107	599089	158762	663084	162456
	F281	137.892	791.02	784.07	798.04	821	3394975	0.09	0.78	2	3	1170483	1186032	1081204		FT0281	100.961	100.961	100.961	257.713	255.145	260.281	2	NA	2.44524e+08	1.38616e+08		281	93.0013	3.08285		1	101346	783063	0	0	0	0		281	102.089	12.1631		3	28185.7	281802	28234.6	303800	29636.1
	F282	114.98	828.31	821.37	830.01	468	35771089	1	0.99	27	3	10164239	13241467	12405112		FT0282	100.961	100.961	100.961	128.192	128.192	128.192	1	NA	NA	1.33881e+08		282	93.0079	8.60919		3	17480.9	100440	29852.6	215367	24166.1	79654.2		282	103.004	13.3877		3	3.70982e+06	2.05964e+07	3.58348e+06	2.02571e+07	3.95768e+06
	F283	114.98	835.66	830.01	842.56	468	87445007	1	0.95	40	3	32814561	27090868	28220459		FT0283	100.961	100.961	100.961	328.467	328.467	328.467	1	NA	1.64766e+08	NA		283	93.0079	8.82967		3	39848.1	538619	44048.5	454878	42803.3	502975		283	103.023	10.0022		2	23228.3	99838.2	0	0	22554.9
	F284	87.0345	251.57	244.74	258.4	119	6659428	0.16	0.92	3	3	2060127	2274155	2371558		FT0284	100.961	100.961	100.961	372.972	372.972	372.972	1	NA	NA	1.31125e+07		284	93.0189	2.6373		1	83593.9	147858	0	0	0	0		284	103.022	3.05768		1	30598.2	119884	0	0	0
	F285	158.046	679.67	672.71	686.67	1181	116963840	1	0.99	458	3	40109810	39727469	40655029		FT0285	100.961	100.961	100.961	553.503	553.503	553.503	1	NA	NA	1.48029e+06		285	93.0288	19.3357		2	10031.5	17115.8	16378	13919.2	0	0		285	103.037	13.4072		2	16169.1	54645.7	0	0	23700
	F286	158.046	791.6	785.21	797.47	1181	7499008	0.68	0.9	9	3	2498111	2666672	2583648		FT0286	100.961	100.961	100.961	738.555	738.555	738.555	1	NA	3.46773e+07	NA		286	93.0287	19.7641		3	11704.8	21049.6	11693.1	32675	13362.6	20438.3		286	103.04	7.16133		3	732462	9.57456e+06	662510	9.79228e+06	694271
	F287	158.046	803.75	797.47	809.44	1181	17365567	0.81	0.79	17	3	6041776	5794273	6003751		FT0287	100.961	100.961	100.961	716.239	716.239	716.239	1	NA	NA	3.17733e+06		287	93.0288	19.7409		3	13614.5	41495.3	12181.2	28838.6	10364	14106		287	103.053	13.5013		3	113326	367421	109198	470329	108507
	F288	158.046	830.57	828.31	831.13	1181	505900	0.45	0.62	2	3	126715	243840	264682		FT0288	100.961	100.961	100.961	871.184	871.184	871.184	1	NA	720566	NA		288	93.0288	19.9454		3	15537.1	24685.9	20332.7	32822.5	12403	27473.5		288	103.053	14.8629		1	14935.6	16948.7	0	0	0
	F289	137.94	250.44	244.16	255.52	822	283853078	0.5	0.74	3	3	92374426	97815341	99427456		FT0289	100.961	100.961	100.961	569.393	569.393	569.393	1	NA	3.50071e+06	NA		289	93.0346	4.21155		1	1280803	5.20851e+06	0	0	0	0		289	103.059	13.495		3	1.04585e+06	4.93851e+06	1.01117e+06	4.9458e+06	1.0267e+06
	F290	115.001	191.32	184.4	197.69	470	4068012	0.51	0.86	42	3	1335143	1374823	1448933		FT0290	100.961	100.961	100.961	609.949	609.949	609.949	1	NA	NA	4.04986e+06		290	93.0443	6.92162		3	22935.5	21542.7	18701.1	28007.4	23646.2	78630.3		290	103.059	12.186		3	190088	2.49669e+06	213277	2.4803e+06	190703
	F291	158.054	252.69	245.88	259.56	1183	3349344	0.25	0.91	8	3	1053554	1363866	1073676		FT0291	100.961	100.961	100.961	540.552	540.552	540.552	1	NA	6.75452e+06	NA		291	93.0443	7.05621		3	40676.8	256790	43318.8	236492	38207.9	182685		291	103.065	4.25742		3	16560.4	111941	17545.4	100130	35850.9
	F292	137.996	827.75	820.8	830.01	823	28023078	0.94	0.99	31	3	7988960	10277588	9835850		FT0292	100.961	100.961	100.961	222.272	222.272	222.272	1	NA	NA	2.3973e+07		292	93.0443	7.13587		3	39804	94343.2	38545.8	47553.5	31010.9	53457.6		292	104.002	13.4509		3	39983.5	142313	38795.5	162984	38390.4
	F293	137.996	834.52	830.01	841.4	823	64589384	1	0.94	46	3	23652053	19753693	21204638		FT0293	100.961	100.961	100.961	919.533	919.533	919.533	1	NA	1.19425e+06	NA		293	93.0458	13.5296		3	158122	1.53967e+06	191789	1.31617e+06	179004	1.32245e+06		293	104.007	13.3972		3	138717	539886	139332	597162	159641
	F294	137.996	854.71	854.13	860.54	823	5319036	0.55	0.72	7	3	1985039	1659157	1800383		FT0294	100.961	100.961	100.961	419.639	419.639	419.639	1	NA	NA	1.82139e+07		294	93.0458	13.7713		3	208090	838550	211517	1.51948e+06	207966	1.54059e+06		294	104.035	13.4509		3	5.99633e+06	5.15853e+07	5.69395e+06	4.87111e+07	5605893
	F295	87.0451	425.18	419.43	432.07	122	362177394	0.31	0.85	5	3	122003133	128930442	119874530		FT0295	100.961	100.961	100.961	755.083	755.083	755.083	1	NA	NA	1.70295e+06		295	94.0298	13.4161		3	3.85852e+06	2.16544e+07	3688948	2.17392e+07	3.54859e+06	2.20964e+07		295	104.043	7.15814		3	30474.8	283293	35071.1	317105	40936.1
	F296	115.004	209.84	203.47	215.06	472	4651039	0.2	0.57	2	3	2031544	2087584	2103637		FT0296	100.961	100.961	100.961	887.077	887.077	887.077	1	NA	776514	NA		296	94.0411	18.8101		2	11593.4	83925.1	10592	35246.9	0	0		296	104.043	13.3996		1	40849.2	100285	0	0	0
	F297	115.004	299.7	298.54	301.45	472	4202331	0.47	0.9	4	3	1861199	1336557	1453640		FT0297	100.961	100.961	100.961	702.807	702.807	702.807	1	NA	4.23914e+06	NA		297	94.0411	18.9773		1	10632.3	47795.8	0	0	0	0		297	104.06	13.4887		3	112129	398648	93807.3	395709	103047
	F298	115.004	310.18	308.43	314.84	472	9380502	0.5	0.63	4	3	3916893	3161725	3200013		FT0298	100.961	100.961	100.961	633.567	633.567	633.567	1	NA	5.50277e+06	NA		298	94.0411	19.0083		2	13295.5	16251.6	11787.9	44476.7	0	0		298	104.06	12.1762		3	23626.5	156630	17756	142191	18440.3
	F299	115.004	320.09	317.17	325.93	472	11437073	0.49	0.71	4	3	4865143	3567532	4201904		FT0299	100.961	100.961	100.961	446.858	446.858	446.858	1	NA	NA	1.13506e+07		299	94.0411	19.0804		2	10689.9	25242.9	0	0	16439.8	15170.3		299	104.069	13.4477		3	34012.4	119943	36378.9	125070	35848.9
	F300	115.004	674.45	667.48	681.41	472	13118584	0.45	0.97	6	3	5069006	4866531	5238816		FT0300	100.961	100.961	100.961	822.991	822.991	822.991	1	NA	NA	726183		300	94.0411	19.1423		2	12817.9	39317.2	12074	82082.7	0	0		300	105.008	13.3977		2	49636.7	95294.9	0	0	26248.6
	F301	115.004	781.24	774.39	788.14	472	46342806	1	0.97	14	3	16275288	15918170	16020451		FT0301	101.036	101.036	101.036	253.444	253.43	253.447	3	3.99257e+06	4.00602e+06	3.78781e+06		301	94.0411	19.2366		2	15974.6	62436.9	19096.2	28941.2	0	0		301	105.019	11.2969		3	1.7751e+06	8.75671e+06	1.6916e+06	8.58757e+06	1709873
	F302	115.004	813.97	807.17	820.8	472	104363634	1	0.92	22	3	35765945	35658317	36347960		FT0302	101.072	101.072	101.072	803.411	802.861	804.083	3	1.89276e+06	4.21301e+06	4.4152e+06		302	94.0411	19.4338		3	19777.1	107298	16620.1	63533.5	14618.9	43128.4		302	105.039	13.4499		2	190368	1.45294e+06	0	0	191234
	F303	115.004	830.57	827.18	835.09	472	14308817	0.72	0.91	5	3	5437374	4870860	5123245		FT0303	101.934	101.934	101.934	780.321	780.321	780.321	1	NA	NA	706388		303	94.0411	19.5726		3	16590.3	138370	17104.5	139561	14312.7	115751		303	105.046	6.32368		1	44833.7	39427.8	0	0	0
	F304	138.02	805.46	799.77	812.27	824	158556575	1	0.99	10	3	67596469	64402306	66980157		FT0304	102.02	102.02	102.02	677.553	677.553	677.553	2	NA	983545	1.37745e+06		304	94.0411	19.7311		3	15492.7	88551.4	17932.8	155047	13707.6	56114.1		304	105.046	11.4678		1	13119	16360	0	0	0
	F305	87.8752	781.24	774.39	788.14	123	4638261	1	0.96	333	3	1776274	1214426	1702924		FT0305	102.02	102.02	102.02	599.059	598.764	599.354	2	NA	1.66394e+06	4.98807e+06		305	94.0411	19.9125		3	18484.9	156077	16469.7	61107.1	16512.7	23087.8		305	105.056	5.81455		3	23738.2	181836	17088.9	160082	17298.2
	F306	158.061	182.11	175.81	187.85	1184	14119749	0.39	0.9	2	3	5611385	4000119	4530245		FT0306	102.023	102.023	102.023	810.227	810.227	810.227	1	NA	660709	NA		306	94.9707	1.41761		1	20941.4	45580	0	0	0	0		306	106.014	13.3877		3	125854	510768	213021	1.02951e+06	73210.8
	F307	158.061	209.84	204.05	216.8	1184	30041497	0.61	0.85	4	3	11599494	8313460	10151543		FT0307	102.039	102.039	102.039	253.991	253.991	253.991	1	NA	NA	51306.2		307	94.9704	1.53049		2	20950.7	34268.4	16776.3	34419.2	0	0		307	106.017	13.3877		3	42502.9	110330	49841	123176	36933.4
	F308	158.061	220.3	217.97	224.96	1184	14441157	0.56	0.78	3	3	5581998	3706099	4838343		FT0308	102.056	102.056	102.056	830.187	828.519	831.855	2	1.81001e+06	596696	NA		308	94.9704	1.77246		2	18490.9	24310.5	22875.2	19430.4	0	0		308	106.023	11.3033		3	51948.5	223933	55346.2	264371	48570.4
	F309	158.061	244.16	243.01	246.46	1184	7272077	0.48	0.82	2	3	2782342	2123032	2373703		FT0309	102.056	102.056	102.056	780.883	780.883	780.883	1	884911	NA	NA		309	94.9706	1.94052		1	17958.4	24339	0	0	0	0		309	106.028	7.73694		3	40918	193267	30976.5	183151	37306.3
	F310	158.061	247.6	246.46	254.38	1184	14600954	0.47	0.72	2	3	5611309	4284380	4720265		FT0310	102.056	102.056	102.056	810.227	809.804	810.235	3	1.11179e+08	6.17355e+07	1.06385e+08		310	95.0251	4.24447		3	1.18595e+06	3.45248e+06	852037	2.46363e+06	651210	2.0917e+06		310	106.04	13.4499		2	36573.4	141799	0	0	40752.1
	F311	158.061	257.82	254.95	263.61	1184	11984117	0.4	0.72	2	3	4371325	3762620	3866172		FT0311	102.056	102.056	102.056	730.317	729.739	730.888	3	4.71636e+07	5.13997e+07	1.1743e+07		311	95.0332	13.4215		2	241062	1.046e+06	210824	1.03802e+06	0	0		311	106.041	4.9694		1	1.37742e+06	981680	0	0	0
	F312	158.061	361.66	358.14	366.92	1184	8158752	0.37	0.68	2	3	2956685	2593838	2624229		FT0312	102.064	102.064	102.064	254.007	253.991	254.011	3	1.28927e+06	1.08416e+06	1.01982e+06		312	95.0502	1.35962		1	21310.6	30218.5	0	0	0	0		312	106.041	7.92448		1	558145	389924	0	0	0
	F313	158.063	163.88	160.5	169.53	1186	2370269	1	0.97	326	3	863313	979763	547525		FT0313	102.089	102.089	102.089	809.804	808.528	810.235	3	650326	235326	681558		313	95.0502	2.68121		2	109153	344766	79553.3	267806	0	0		313	106.041	2.21382		1	980454	1.16728e+06	0	0	0
	F314	87.9326	781.24	774.39	788.14	124	9526182	1	0.95	366	3	3144542	3016972	3392518		FT0314	103.004	103.004	103.004	803.512	803.411	803.994	3	1.84424e+07	1.98816e+07	1.69412e+07		314	95.0502	2.86818		3	115727	1.74818e+06	130606	1.48698e+06	142677	2.03048e+06		314	106.041	4.10993		2	507934	807631	839377	843423	0
	F315	158.065	818.52	815.11	825.39	1187	995789	1	0.93	106	2	501902	551667	0		FT0315	103.037	103.037	103.037	803.512	803.512	803.512	1	NA	NA	77163.3		315	95.0502	3.179		1	24527.3	44931.7	0	0	0	0		315	106.041	11.4271		2	188698	243111	156244	230864	0
	F316	138.064	181.54	176.38	188.43	827	2018134	1	1	289	3	653649	659252	721685		FT0316	103.053	103.053	103.053	810.015	809.804	810.227	2	NA	361702	215632		316	95.0502	3.27552		1	22087.4	26124.2	0	0	0	0		316	106.041	6.32368		1	1.17188e+06	840820	0	0	0
	F317	115.058	254.38	252.13	261.3	476	875041	1	0.6	109	3	309835	241963	353627		FT0317	103.059	103.059	103.059	809.804	809.661	810.235	3	5.0715e+06	3.29112e+06	4.99935e+06		317	95.9523	13.8405		3	175967	719303	220038	940433	206962	914977		317	106.069	11.6644		1	14699.8	15723.6	0	0	0
	F318	87.9523	780.68	773.81	786.99	125	16912404	1	0.78	251	3	5686959	6224627	5024818		FT0318	104.007	104.007	104.007	803.469	803.427	803.512	2	607720	NA	611720		318	95.9858	13.9276		1	145432	1.68449e+06	0	0	0	0		318	107.017	11.507		1	13914.9	78779.8	0	0	0
	F319	87.9523	795.67	794.51	802.62	125	1036740	0.61	0.63	14	3	480321	247189	324230		FT0319	104.035	104.035	104.035	806.951	806.826	807.407	3	5.48675e+07	5.60781e+07	3.29404e+07		319	96.0203	18.7432		2	11467.8	40042.1	0	0	14040.4	62378.5		319	107.025	13.3782		3	236500	1.46802e+06	301070	1.78356e+06	277343
	F320	87.953	780.68	773.81	787.56	126	6202644	1	0.97	368	3	2099365	2448351	1683995		FT0320	104.035	104.035	104.035	833.366	833.366	833.366	1	NA	NA	1.33717e+06		320	96.0204	18.7495		1	15173.8	13191.5	0	0	0	0		320	107.036	1.38224		1	217647	139142	0	0	0
	F321	115.059	718.96	711.95	725.98	477	37455960	1	0.98	121	3	12329656	12539257	12612047		FT0321	104.06	104.06	104.06	809.235	809.095	809.67	3	187515	221682	158314		321	96.0204	18.8448		2	14005.2	51331.8	13807.9	45613.2	0	0		321	107.036	3.27898		1	99286.7	84170.8	0	0	0
	F322	138.941	101.32	98.41	105.38	828	4765420	0.19	0.8	2	3	1631942	1573484	1601121		FT0322	104.069	104.069	104.069	807.961	807.961	807.961	1	NA	122526	NA		322	96.0204	18.9179		3	11954.9	25575.6	14734.6	31065.1	12871.2	65784.2		322	107.036	6.32277		2	85314.3	61285.4	81538.3	61913.4	0
	F323	138.941	108.29	105.38	115.26	828	6523716	0.19	0.52	2	3	2218371	2101280	2257885		FT0323	105.019	105.019	105.019	677.553	677.553	678.131	3	8.56877e+06	6.27049e+06	8.55621e+06		323	96.0204	19.0828		2	16693.5	47532.4	16529	20614.3	0	0		323	107.044	5.43542		1	14416.8	26198.2	0	0	0
	F324	138.941	126.27	123.4	130.31	828	4356546	0.19	0.94	2	3	1496907	1392205	1502312		FT0324	105.039	105.039	105.039	806.839	806.826	807.523	3	531903	1.26601e+06	1.50755e+06		324	96.0204	19.0827		2	22434.5	29173.5	18954.9	141114	0	0		324	107.044	12.7232		1	12447.9	10729.6	0	0	0
	F325	138.941	251.57	245.31	254.95	828	9911395	0.24	0.87	3	3	3244149	3225066	3446841		FT0325	105.96	105.96	105.96	488.4	488.4	488.4	1	NA	NA	4.74493e+06		325	96.0284	19.988		1	18036.9	31740.9	0	0	0	0		325	108.02	9.01351		3	44541.5	397884	49363.4	399708	39682.7
	F326	158.082	184.97	181.54	191.9	1188	4547985	0.22	0.6	2	3	1784275	1862842	1941820		FT0326	105.96	105.96	105.96	416.175	416.175	416.175	1	NA	NA	1.92808e+07		326	96.0329	19.9188		1	11898.3	10821.9	0	0	0	0		326	108.022	2.92209		3	108514	1.00956e+06	285676	1.86509e+06	168109
	F327	158.082	425.75	420.01	430.92	1188	21683120	1	0.84	12	3	7672224	7715065	7391570		FT0327	105.96	105.96	105.96	804.083	804.083	804.083	1	NA	NA	2.59573e+06		327	96.0455	12.9271		3	668665	3.73649e+06	735588	4.14613e+06	777646	4.449e+06		327	108.022	4.20378		3	118597	515480	123078	747106	122366
	F328	158.082	442.55	438.45	449.56	1188	14445366	0.74	0.95	5	3	5255887	5111750	5173468		FT0328	105.96	105.96	105.96	940.85	940.85	940.85	1	NA	NA	786446		328	96.8355	13.8343		3	323228	754119	295685	850048	280738	809298		328	108.057	15.7005		1	12447.8	13685	0	0	0
	F329	158.082	741.87	735.39	748.96	1188	2061083	0.12	0.81	2	3	1212035	1040659	1123276		FT0329	105.96	105.96	105.96	525.778	525.778	525.778	1	NA	NA	4.38109e+06		329	96.8585	13.8593		3	457734	775943	631159	2.25732e+06	489553	1.38472e+06		329	108.883	9.96958		1	11205.1	15325.1	0	0	0
	F330	115.076	180.39	178.1	184.4	478	122692129	0.75	1	11	3	168278290	163836110	165903576		FT0330	105.96	105.96	105.96	715.654	715.654	715.654	1	NA	NA	1.44547e+07		330	96.8586	13.9386		2	114082	172703	37518.1	178085	0	0		330	108.996	3.19988		3	976002	2.61866e+07	952810	2.64775e+07	891348
	F331	115.076	253.82	251.57	260.72	478	662717541	1	0.71	23	3	770100097	766932746	748625115		FT0331	105.96	105.96	105.96	539.962	539.962	539.962	1	NA	NA	2.24327e+06		331	96.9298	13.8405		3	2.4893e+06	9.6524e+06	2357400	9.71916e+06	2.1563e+06	1.00413e+07		331	109.016	3.40427		1	16379.3	17288.4	0	0	0
	F332	88.004	250.44	243.59	257.25	127	2504155	0.43	0.81	2	3	1559477	1633194	1818202		FT0332	105.96	105.96	105.96	851.919	851.919	851.919	1	NA	NA	297687		332	96.9338	13.8475		2	63057.5	167715	0	0	74787.3	195131		332	109.041	13.4066		3	168343	1.05291e+06	136155	1.17373e+06	157652
	F333	138.944	251.01	244.16	254.95	829	8575962	0.13	0.81	3	3	2887965	2859178	2863830		FT0333	105.96	105.96	105.96	639.466	639.466	639.466	1	NA	NA	1.09071e+07		333	96.9392	14.1918		3	88111.8	987495	92472.9	1.25832e+06	111643	1.51562e+06		333	109.066	2.78306		3	100861	929475	73042.5	923257	73007.3
	F334	115.116	180.39	177.52	186.7	480	2999930	0.76	0.98	20	3	923770	1035359	1057801		FT0334	105.96	105.96	105.96	562.907	562.907	562.907	1	NA	NA	1.51979e+07		334	96.9424	13.8374		3	139642	213550	107750	122208	104083	282822		334	109.992	8.77386		3	218289	4.84558e+06	191075	4.34743e+06	230016
	F335	115.116	253.82	251.57	260.14	480	12371952	1	0.69	126	3	4014183	4228093	4145676		FT0335	105.96	105.96	105.96	465.506	465.506	465.506	1	NA	NA	735192		335	96.9462	13.8656		3	193045	921708	217702	908706	202286	859350		335	109.996	3.2288		3	62598.4	1.23728e+06	50568.3	1.22894e+06	66045.1
	F336	139.001	798.04	793.93	804.32	830	1993783	1	1	271	3	716481	684113	618351		FT0336	105.96	105.96	105.96	837.368	837.368	837.368	1	NA	NA	583380		336	96.9503	13.8499		3	347846	1.17698e+06	255087	1.12218e+06	283746	756155		336	110.044	15.661		1	10121.5	11543.3	0	0	0
	F337	158.09	254.38	251.57	261.3	1189	1705773	1	0.58	4	2	1073023	1057828	0		FT0337	105.96	105.96	105.96	138.629	138.629	138.629	1	NA	NA	1.17646e+08		337	96.9696	14.2068		2	12381022	2.25533e+08	0	0	14597987	2.762e+08		337	110.072	11.2937		3	34832.7	126878	33672.4	123196	31926.6
	F338	115.921	432.64	425.75	439.04	482	3663787	0.4	0.96	10	3	1247596	1345976	1247219		FT0338	106.014	106.014	106.014	803.427	802.844	803.512	3	1.02758e+06	323523	332495		338	96.9741	13.8531		3	255818	852794	255117	893737	248444	936006		338	110.895	5.34626		3	17919.7	107241	14835.8	88860.6	18980.9
	F339	115.921	528.51	521.4	535.6	482	4290037	0.38	0.63	7	3	1507242	1570593	1396581		FT0339	106.023	106.023	106.023	678.711	678.711	678.711	1	128794	NA	NA		339	96.9799	13.8475		2	84937.4	153794	0	0	57825.9	187071		339	110.971	14.1694		3	10382.5	49042.1	10700	59122.3	10568.8
	F340	115.921	678.51	671.55	685.5	482	9180283	0.45	0.92	2	3	3153453	3127975	3263398		FT0340	106.028	106.028	106.028	464.329	464.326	464.332	2	195047	101092	NA		340	96.9904	13.8374		3	2.32109e+06	1.11789e+07	1.96519e+06	9.81282e+06	2.40601e+06	8.87215e+06		340	110.976	2.50709		3	1.1465e+06	1.63284e+07	1.13917e+06	1.70981e+07	901683
	F341	115.921	780.12	773.22	786.99	482	225415398	1	0.97	134	3	72422593	78329096	74852929		FT0341	106.041	106.041	106.041	274.576	274.284	274.867	2	2.20441e+06	NA	NA		341	96.9999	14.1982		3	90208.6	891006	94613.6	1.29675e+06	101385	1.21432e+06		341	110.976	8.18372		3	121693	2.56627e+06	137250	2.8368e+06	109035
	F342	115.921	803.75	796.89	810	482	130868077	0.97	0.96	82	3	43535084	44266760	43243237		FT0342	106.041	106.041	106.041	132.797	131.054	134.54	2	560126	NA	NA		342	97.0124	1.19647		2	22645.5	29218.2	21500.5	61436.4	0	0		342	110.983	5.33006		3	69958.8	789704	64940.8	806002	65247.2
	F343	115.921	819.09	815.11	825.39	482	36644473	0.75	0.98	33	3	13232890	12327147	12394174		FT0343	106.041	106.041	106.041	121.537	119.515	123.56	2	1.00012e+06	NA	NA		343	97.0125	1.26294		1	18253.9	29768.7	0	0	0	0		343	110.985	13.7004		3	1.278e+06	8.94084e+06	1.37757e+06	8.27232e+06	1.38299e+06
	F344	115.921	973.94	968.61	979.85	482	1632033	0.29	0.76	2	3	599868	604247	575421		FT0344	106.041	106.041	106.041	84.8263	82.5234	87.1293	2	802375	NA	NA		344	97.0295	2.78783		1	222103	1.85579e+06	0	0	0	0		344	110.993	3.26422		3	37335.5	816351	41874.4	823212	41540.7
	F345	88.0121	180.96	175.23	186.12	128	3486759	0.47	0.8	2	3	1383742	1390531	1317340		FT0345	106.041	106.041	106.041	316.802	314.47	319.133	2	995788	NA	NA		345	97.0407	2.94917		1	119260	277486	0	0	0	0		345	111.009	14.179		3	2.19181e+06	1.68771e+07	2371369	1.83517e+07	2.02799e+06
	F346	88.0121	252.13	245.31	257.82	128	33649569	0.9	0.88	9	3	10059032	12190729	12095390		FT0346	106.041	106.041	106.041	465.497	462.575	468.418	2	1.73688e+06	NA	NA		346	97.0616	13.8052		1	175342	196966	0	0	0	0		346	111.02	5.32032		3	9967299	1.47263e+08	9993148	1.52585e+08	10179172
	F347	88.0121	286.32	280.5	288.07	128	20349605	0.53	0.65	11	3	6504348	7776775	6982847		FT0347	106.041	106.041	106.041	141.507	141.507	141.507	1	397717	NA	NA		347	97.0615	13.824		2	443890	526471	0	0	396865	508726		347	111.02	7.59135		3	731830	6.44016e+06	697670	6.41197e+06	709847
	F348	88.0121	295.05	288.07	298.54	128	32722214	0.58	0.65	13	3	10363265	11896419	11037141		FT0348	106.041	106.041	106.041	333.752	333.752	333.752	1	404640	NA	NA		348	97.0615	13.8687		3	459268	714768	566024	1.97616e+06	498583	1.0086e+06		348	111.057	5.32358		3	68364.9	760026	63060.1	796495	67391.5
	F349	88.0121	303.77	302.03	310.76	128	25977352	0.56	0.89	11	3	8163478	9677590	8620167		FT0349	106.041	106.041	106.041	475.451	475.451	475.451	1	642795	NA	NA		349	97.0616	13.8993		1	221358	282881	0	0	0	0		349	111.056	11.3033		3	25378.5	117373	23619.2	101044	33724.2
	F350	88.0121	424.04	417.7	429.77	128	1914199	0.52	0.69	3	3	870941	831946	876651		FT0350	106.041	106.041	106.041	340.778	340.778	340.778	1	2.50162e+06	NA	NA		350	97.0659	4.23192		3	410743	1.62189e+06	382980	1.39833e+06	340902	1.1553e+06		350	111.056	2.23313		1	22018.3	65752.7	0	0	0
	F351	88.0121	434.38	429.77	441.38	128	1558924	0.47	0.58	2	3	783189	689035	721796		FT0351	106.041	106.041	106.041	74.4819	74.4819	74.4819	1	725092	NA	NA		351	97.071	14.1974		2	25819	33581.1	0	0	34900.4	124217		351	111.056	2.82882		1	14909.7	21952.3	0	0	0
	F352	139.023	157.11	153.72	161.62	833	1518432	0.65	0.97	2	3	783275	949270	993995		FT0352	106.041	106.041	106.041	94.6216	94.6216	94.6216	1	435251	NA	NA		352	97.0844	13.8405		3	260669	665963	227487	687988	245921	708520		352	111.081	2.97173		1	67502	840921	0	0	0
	F353	139.023	805.46	798.62	811.7	833	10849012	1	0.99	10	3	4102322	4046177	4691785		FT0353	106.041	106.041	106.041	67.025	67.025	67.025	1	358112	NA	NA		353	97.9313	12.67		1	11126.4	18208.3	0	0	0	0		353	111.081	4.22566		3	144899	426091	162134	389380	115949
	F354	88.013	783.51	776.71	787.56	129	1649743	1	0.5	180	3	453988	407806	828551		FT0354	106.041	106.041	106.041	450.92	450.92	450.92	1	1.08005e+06	NA	NA		354	97.9313	12.8575		1	11483.2	22521.7	0	0	0	0		354	111.082	12.3025		2	13968.7	55748.3	0	0	16262.5
	F355	158.126	163.88	159.37	170.66	1190	708586761	1	0.92	179	3	238157205	256616272	232491390		FT0355	106.041	106.041	106.041	442.737	442.737	442.737	1	909668	NA	NA		355	97.9481	7.29953		3	19322.8	41933.5	25327.6	57787.8	23526.2	71302.6		355	111.082	7.07456		2	25398	71242.5	32998.6	70872.4	0
	F356	158.126	251.01	244.16	257.82	1190	461091156	1	0.92	34	3	154934267	164221836	145200356		FT0356	106.041	106.041	106.041	103.862	103.862	103.862	1	3.98324e+06	NA	NA		356	97.9481	7.31899		3	19027.3	25632.5	26243.1	30391.9	21013	60854.4		356	111.144	5.29761		2	23761.6	134338	0	0	15861.3
	F357	158.129	167.84	165.57	174.09	1191	798501	0.88	0.59	30	2	0	401500	388524		FT0357	106.041	106.041	106.041	378.833	378.833	378.833	1	837621	NA	NA		357	97.9594	13.8468		3	2.81756e+06	1.37129e+07	2.43364e+06	1.39759e+07	2.54618e+06	1.4092e+07		357	111.988	8.81527		2	12936.8	120989	0	0	14105.1
	F358	158.129	251.57	249.31	257.82	1191	1683363	1	0.98	73	3	1431933	95284	178961		FT0358	106.041	106.041	106.041	288.273	288.273	288.273	1	310793	NA	NA		358	97.965	6.40963		3	29452.8	218214	33242.6	90307.4	28789.8	327731		358	112.004	13.5985		1	52077	115510	0	0	0
	F359	115.94	409	402	415.97	484	11446209	0.13	0.83	2	3	3896331	3945931	3979238		FT0359	106.041	106.041	106.041	1144.74	1144.74	1144.74	1	1.16289e+07	NA	NA		359	97.9651	6.67641		2	29343.3	196262	0	0	35510.4	197871		359	112.012	14.2014		3	125894	914352	133756	965936	131738
	F360	139.04	174.66	169.53	177.52	836	3040598	0.52	0.77	3	3	1228275	1224352	1243973		FT0360	106.041	106.041	106.041	390.521	390.521	390.521	1	674627	NA	NA		360	97.9651	6.79794		2	28745.5	135569	0	0	36927.2	345793		360	112.017	5.32358		3	86374	990041	87073.9	1.02965e+06	79802.6
	F361	139.04	253.82	247.03	259.56	836	2081400	0.43	0.73	2	3	887821	1113048	1084091		FT0361	106.041	106.041	106.041	1008.84	1008.84	1008.84	1	5.37804e+06	NA	NA		361	97.9651	6.89418		1	30230.3	190356	0	0	0	0		361	112.017	12.0086		2	15618.6	97209.9	0	0	15894.4
	F362	158.19	163.88	160.5	170.1	1192	2701992	1	0.99	351	3	897955	1094452	821370		FT0362	106.041	106.041	106.041	1063.25	1063.25	1063.25	1	4.54375e+06	NA	NA		362	97.9643	13.8405		3	437093	2.31221e+06	489622	2.25734e+06	493107	2.34548e+06		362	112.017	8.54553		1	10927.6	76948	0	0	0
	F363	158.19	249.88	243.01	253.82	1192	1867028	1	0.88	163	3	699778	620044	571064		FT0363	106.041	106.041	106.041	1123.63	1121.55	1125.72	2	6.4134e+06	NA	7.69123e+06		363	97.9732	5.68607		1	16393.2	36532.9	0	0	0	0		363	112.017	11.458		1	12971	18239.9	0	0	0
	F364	88.0141	781.81	774.98	788.71	130	97542114	1	0.85	85	3	31508069	34047323	32185351		FT0364	106.041	106.041	106.041	415.59	415.59	415.59	1	2.01083e+06	NA	NA		364	97.9732	5.77224		3	20234.8	41213.2	18276.5	24444.7	13555	25436.1		364	112.023	5.3268		3	475476	6.51389e+06	463118	6.40126e+06	451192
	F365	116.007	781.24	776.14	787.56	485	996573	0.97	0.99	26	2	450346	572236	0		FT0365	106.041	106.041	106.041	405.695	405.695	405.695	1	799946	NA	NA		365	97.9732	7.06725		1	42891.8	162840	0	0	0	0		365	112.023	8.51999		3	33585.7	632439	33705	626775	40474.5
	F366	116.007	813.4	806.6	820.23	485	2622985	1	0.96	61	2	1374628	1385918	0		FT0366	106.041	106.041	106.041	368.301	368.301	368.301	1	422860	NA	NA		366	97.9738	14.1781		2	20341.5	107190	0	0	23552.3	52023.9		366	112.023	7.58812		3	32531	236970	33176.5	251141	40013.8
	F367	139.051	344.68	337.65	351.71	837	9491261	0.64	0.86	9	3	3361265	3231412	3236318		FT0367	106.041	106.041	106.041	552.289	552.289	552.289	1	672311	NA	NA		367	97.9738	14.243		3	22525.3	35446.8	26112.1	79438.1	27600.1	63810.7		367	112.088	16.7961		3	106229	922037	81143.5	826058	109143
	F368	88.0149	780.68	774.98	787.56	131	3136491	1	0.8	226	3	1250979	1024075	930469		FT0368	106.041	106.041	106.041	918.944	918.944	918.944	1	NA	NA	534829		368	97.9738	14.2889		2	19326.9	50668.4	0	0	20885.1	81801.5		368	112.922	1.01331		1	16450.3	16692.5	0	0	0
	F369	88.0171	781.24	775.56	788.14	132	2595732	1	0.97	254	3	738127	1243415	652687		FT0369	106.041	106.041	106.041	1041.23	1041.23	1041.23	1	NA	NA	1.59419e+06		369	97.9763	14.078		2	19917	29144.7	30695.9	62235.6	0	0		369	112.981	6.96016		3	31043.6	154207	15033.5	108201	21123.4
	F370	88.0282	780.68	773.81	787.56	133	9500965	1	0.96	422	3	2925497	3447984	3181902		FT0370	107.025	107.025	107.025	1144.74	1144.74	1144.74	1	3.88179e+06	NA	NA		370	97.9759	14.1971		1	20134.2	19792.2	0	0	0	0		370	112.999	2.94305		1	84845.7	395142	0	0	0
	F371	88.0288	780.12	774.39	786.99	134	2242635	1	0.72	204	3	568635	883170	822012		FT0371	107.05	107.05	107.05	253.43	253.43	253.43	1	NA	NA	383294		371	97.9759	14.2356		1	16689.4	36013.8	0	0	0	0		371	113.022	3.18059		3	130527	2.40111e+06	134217	2.43608e+06	112088
	F372	88.0296	781.81	776.14	788.71	135	1749225	1	0.93	180	3	517504	728648	530387		FT0372	107.996	107.996	107.996	829.084	829.084	829.084	1	229545	NA	NA		372	97.9759	17.1938		1	14171.4	19478.6	0	0	0	0		372	113.024	11.9774		3	929703	1.75844e+07	889859	1.74637e+07	936902
	F373	139.076	169.53	162.75	176.38	838	14933085	0.83	0.78	18	3	4863924	5420000	4892093		FT0373	108.902	108.902	108.902	406.289	405.708	409.775	3	4.53598e+06	4.84145e+06	4.89567e+06		373	97.9769	13.8813		3	94968.8	395428	83454.4	72450.3	116953	488750		373	113.036	13.4035		3	759971	7.16918e+06	749004	6.90095e+06	703450
	F374	139.076	253.82	249.31	260.72	838	3122574	0.56	0.88	4	3	1073740	1186180	1024721		FT0374	108.902	108.902	108.902	339.607	339.607	339.607	1	NA	NA	26652.3		374	98.036	18.5278		3	23490.8	47592.8	23248.6	211904	19979	108709		374	113.036	4.23192		3	196244	803844	201082	661265	210208
	F375	139.076	425.18	418.86	432.07	838	1639410	0.53	0.9	3	3	596134	659300	573247		FT0375	108.968	108.968	108.968	277.033	277.033	277.033	1	NA	NA	5.10639e+06		375	98.0441	19.2453		1	10651.3	11602.7	0	0	0	0		375	113.072	16.7643		3	50342.7	432734	47525.3	363035	50818.4
	F376	88.0303	780.12	775.56	786.99	136	2124337	1	0.9	227	3	634507	604450	914197		FT0376	108.968	108.968	108.968	103.828	103.828	103.828	1	NA	3.09756e+06	NA		376	98.0441	19.8398		1	10842	22423	0	0	0	0		376	113.072	13.6402		3	73512.4	332418	86314.2	343453	58841.8
	F377	158.939	481.7	479.34	487.58	1193	1288732	0.18	0.72	5	3	431377	422560	414357		FT0377	108.968	108.968	108.968	112.561	112.561	112.561	1	NA	NA	1.4992e+06		377	98.0441	19.8992		1	10000.3	19544.5	0	0	0	0		377	113.072	9.30457		3	16371.4	64545.7	15079.5	63978	17856.6
	F378	158.939	670.97	663.96	677.35	1193	19459861	0.63	0.84	4	3	6366767	6612948	6504146		FT0378	108.968	108.968	108.968	133.982	133.982	133.982	1	NA	NA	838683		378	98.0611	7.16134		3	61213	521263	63024.4	503328	58606.2	545887		378	113.097	2.72515		1	30023.1	235870	0	0	0
	F379	158.939	777.86	772.04	779.55	1193	18195051	0.76	0.93	4	3	5517117	6793219	6136265		FT0379	108.996	108.996	108.996	193.267	190.952	193.267	3	2.64692e+07	2.63839e+07	2.55083e+07		379	98.0611	7.43487		2	20179.6	26112.1	0	0	14227.7	18408		379	113.926	2.5361		2	71941.9	585416	58332	624511	0
	F380	158.939	810	803.18	815.68	1193	39720354	0.78	0.81	6	3	12198771	14237366	13307217		FT0380	109.942	109.942	109.942	149.405	149.405	149.405	1	NA	574953	NA		380	98.9069	8.64733		2	12775	32332.4	20949.6	215056	0	0		380	113.926	11.958		3	22742.6	115562	23645.1	148101	21722.1
	F381	158.939	817.95	815.68	824.24	1193	23371828	0.73	0.83	4	3	7549185	8550761	8257638		FT0381	109.942	109.942	109.942	250.633	250.633	250.633	1	4.42359e+06	NA	NA		381	98.9069	8.62238		3	13831.7	71701.5	15286.3	47467.3	15158	84740.6		381	114.017	11.9742		3	91041.8	838613	95882	804542	93982.4
	F382	158.939	830.57	825.39	837.36	1193	51908574	1	0.61	12	3	17349138	17258763	17322673		FT0382	109.992	109.992	109.992	525.781	525.187	526.962	3	4.27353e+06	4.87596e+06	4.79885e+06		382	98.9069	8.91502		3	22223.6	78227.9	10543.9	13769.8	19442.1	258391		382	114.017	13.3052		3	25437	74765.9	24340.3	61950.4	24822.1
	F383	158.939	982.23	975.71	988.19	1193	5457114	0.39	0.91	2	3	1721377	1900004	1857733		FT0383	109.996	109.996	109.996	192.108	191.531	192.688	3	1.20761e+06	1.24266e+06	1.06992e+06		383	98.9247	13.8381		2	125338	396650	0	0	98261.2	419859		383	114.028	11.9709		3	68428.5	860246	57295.9	924644	65740.3
	F384	88.0328	781.24	774.39	788.14	137	3934844	1	0.84	371	3	1985606	1534659	482492		FT0384	110.072	110.072	110.072	833.366	828.519	833.549	3	3.27211e+06	264830	280301		384	98.9491	1.99034		3	667344	5.90113e+06	684101	6.31169e+06	682168	6.22266e+06		384	114.028	5.33813		1	15638.2	38196	0	0	0
	F385	88.0335	780.68	776.71	786.41	138	1269450	1	0.83	146	2	518386	0	763343		FT0385	110.072	110.072	110.072	677.553	677.553	677.553	1	NA	127033	NA		385	98.9491	4.06054		2	41243.6	69812.1	0	0	39143.9	72132.6		385	114.039	13.3971		3	40401.4	101502	44453.2	120877	38442
	F386	88.0403	780.68	774.39	787.56	140	1143205828	1	0.97	5	3	5438936978	5601854784	5447846064		FT0386	110.899	110.899	110.899	405.994	404.529	407.458	2	3.37274e+06	NA	3.34241e+06		386	98.9491	4.13613		1	40562.3	49586.1	0	0	0	0		386	114.056	11.971		3	14011100	1.54166e+08	13665528	1.56243e+08	13709101
	F387	139.938	67.09	60.14	68.83	839	19130527	0.16	0.67	2	3	6309995	7160489	6607013		FT0387	110.976	110.976	110.976	150.527	150.518	150.529	3	1.05571e+07	7.30738e+06	8.04531e+06		387	98.9559	13.8468		3	16318200	8.65074e+07	14440241	8.23416e+07	14288072	8.32722e+07		387	114.064	2.85107		2	46021.5	546889	0	0	50703.5
	F388	139.938	250.44	244.16	255.52	839	39014645	0.37	0.73	3	3	13023721	13170277	13473480		FT0388	110.976	110.976	110.976	488.975	488.975	488.975	1	419148	NA	NA		388	98.9643	13.8531		3	2.93316e+06	1.49709e+07	2.65893e+06	1.45393e+07	2.76931e+06	1.43961e+07		388	114.064	7.08017		1	14403.5	39484.8	0	0	0
	F389	88.0472	780.68	778.42	782.94	142	753345	0.47	0.89	119	2	493405	327438	0		FT0389	110.983	110.983	110.983	320.059	318.066	322.051	2	630158	NA	788040		389	98.9719	13.6087		3	742601	1.25512e+07	741154	1.29185e+07	812486	1.27251e+07		389	114.095	11.9645		3	86137.8	765177	91887	816591	84203.9
	F390	158.97	828.31	821.37	830.57	1194	77833651	0.97	0.99	30	3	22481601	29014267	26467525		FT0390	110.985	110.985	110.985	821.833	821.604	822.166	3	3.84288e+06	7.68003e+06	9.38478e+06		390	98.9719	13.9762		3	944830	1.23356e+07	1.02801e+06	1.19885e+07	1.08996e+06	1.20799e+07		390	114.185	11.9709		3	20952.5	98724.3	29516	120235	28381
	F391	158.97	834.52	830.57	841.4	1194	164383425	1	0.96	46	3	61092766	50286572	53088995		FT0391	110.993	110.993	110.993	214.701	214.701	214.701	1	NA	NA	216362		391	98.9738	14.1875		1	119439	1.36561e+06	0	0	0	0		391	114.915	4.23505		3	90126.3	143138	97770.8	252361	86973.2
	F392	116.035	544.45	537.37	551.51	489	78984563	1	1	28	3	31565494	23288848	27872384		FT0392	110.993	110.993	110.993	197.322	193.267	203.11	3	820368	818740	542143		392	98.9754	14.5171		1	21677.2	61601.7	0	0	0	0		392	114.915	3.01441		3	22801.5	27808.2	20965.3	25207.4	20983.6
	F393	116.035	572.7	565.63	578.01	489	7736862	0.72	0.95	4	3	3884526	3234128	3589941		FT0393	111.009	111.009	111.009	850.28	850.28	850.28	1	NA	1.61614e+07	NA		393	98.9871	13.8475		2	113159	437376	0	0	108343	309236		393	114.945	4.22879		3	75050	519543	108421	401196	112808
	F394	116.035	589.76	582.72	596.79	489	37846628	1	0.97	18	3	13899298	13496008	14193485		FT0394	111.02	111.02	111.02	319.123	318.646	319.133	3	1.46186e+08	1.41938e+08	3.42934e+07		394	99.0064	14.4261		2	4572610	7.24226e+07	4450801	7.52121e+07	0	0		394	114.945	3.01441		3	42961.5	86216.6	43695.7	82133.1	34035
	F395	116.035	603.85	598.56	610.33	489	11488294	0.9	0.98	5	3	4974195	4739008	4918508		FT0395	111.057	111.057	111.057	318.541	317.487	319.717	3	520268	477680	769949		395	99.0088	13.3052		3	1.35498e+06	7.61307e+06	1.22698e+06	6.98173e+06	1.29034e+06	7.6329e+06		395	114.98	13.9316		3	1.81599e+06	2.61841e+07	1.8378e+06	2.47133e+07	2.00188e+06
	F396	116.035	677.93	670.97	684.91	489	7583539	0.9	0.98	5	3	4040444	3578837	4089908		FT0396	111.081	111.081	111.082	253.445	253.444	253.447	2	227826	429325	NA		396	99.0378	14.42		1	33772.1	256374	0	0	0	0		396	115.001	3.19023		3	89360.7	1.60531e+06	74625.4	1.54568e+06	83014.8
	F397	88.0477	780.12	774.39	784.64	143	3474798	1	0.97	395	3	1156556	1173121	1192975		FT0397	112.012	112.012	112.012	851.396	850.764	852.028	2	981507	NA	810519		397	99.0564	3.0733		1	32290.5	95236.6	0	0	0	0		397	115.004	13.5549		3	2.00868e+06	2.41204e+07	1.94967e+06	2.27586e+07	1973122
	F398	158.978	530.28	523.17	537.37	1195	7582561	0.71	0.92	176	3	2840749	2556979	2250954		FT0398	112.017	112.017	112.017	320.884	319.123	320.965	3	749423	1.00315e+06	621488		398	99.0564	13.4003		3	56407.5	220696	55598.1	144711	63810.4	184513		398	115.004	11.2163		3	290865	4.08288e+06	259603	3.94964e+06	275087
	F399	139.976	827.18	820.8	830.57	841	3856562	0.84	0.98	21	3	1073067	1551948	1260208		FT0399	112.023	112.023	112.023	319.128	319.123	319.133	2	1.01119e+06	6.26631e+06	NA		399	99.0645	7.89128		1	15696.7	84134	0	0	0	0		399	115.015	2.98971		2	25790	59168.6	23976.2	60217.8	0
	F400	139.976	835.09	830.57	841.98	841	8806539	1	0.86	34	3	3232272	2933896	2748770		FT0400	112.088	112.088	112.088	1007.69	1005.97	1009.4	2	NA	726249	1.00038e+06		400	99.0816	5.95928		1	20162.5	21697.4	0	0	0	0		400	115.017	15.0399		1	12393.1	18211.5	0	0	0
	F401	139.994	828.88	821.94	830.57	842	1947617	1	0.99	65	3	608343	692959	705408		FT0401	112.937	112.937	112.937	829.957	829.957	829.957	1	NA	NA	522794		401	99.9258	13.5076		3	755213	8.65457e+06	774744	9.0814e+06	749564	9.38536e+06		401	115.037	4.23504		3	643554	2.73861e+06	767359	3.08193e+06	707526
	F402	139.994	835.09	830.57	841.98	842	4199944	1	0.94	102	3	1703414	1242188	1265053		FT0402	112.955	112.955	112.955	436.917	436.917	436.917	1	NA	NA	6.31881e+06		402	99.9258	13.8522		1	243317	989883	0	0	0	0		402	115.037	3.02078		3	118584	424276	138687	429589	162894
	F403	116.05	524.36	517.24	531.46	496	2095530	1	0.96	119	3	658532	749503	721481		FT0403	113.022	113.022	113.022	190.952	190.371	192.109	3	2.41613e+06	2.15474e+06	2.29665e+06		403	99.9703	6.13659		2	18629.3	33324.8	14521.6	18339.9	0	0		403	115.051	11.7308		3	34380.7	218317	24486.5	201286	28509.6
	F404	140.033	780.68	774.98	787.56	843	5016725	1	0.92	361	3	1781279	1537058	1724908		FT0404	113.036	113.036	113.036	803.411	803.411	803.411	1	NA	4.25029e+06	NA		404	99.9703	6.21464		2	18435.6	29047.1	15246	65238.6	0	0		404	115.051	9.4288		3	18804.4	217528	23093.9	151946	21670.6
	F405	116.054	454.8	447.81	461.78	499	46840733	0.89	0.96	498	3	15506046	15674236	15685451		FT0405	113.061	113.061	113.061	253.43	253.43	253.43	1	NA	NA	1.33335e+06		405	99.9703	6.74543		2	14967.9	64367.3	14866.5	18517.3	0	0		405	115.053	11.9612		3	59512.6	691845	74527.4	725351	64091.2
	F406	158.989	833.39	826.61	840.24	1196	811575420	1	0.93	106	3	277404219	267086266	267109935		FT0406	113.072	113.072	113.072	818.746	817.816	818.754	3	129965	339842	332230		406	99.9703	6.83291		2	15857.1	29491.1	21072.4	69092.9	0	0		406	115.059	11.9742		3	787383	8.36504e+06	776261	8.26901e+06	790708
	F407	116.06	718.37	711.37	725.39	503	1637024	1	0.99	57	2	832807	834430	0		FT0407	113.072	113.072	113.072	1008.83	1008.83	1008.83	1	NA	452258	NA		407	99.9715	14.02		2	48378.9	486691	57260.9	473392	0	0		407	115.059	4.24293		1	59904.6	63705.8	0	0	0
	F408	88.0485	425.18	418.86	432.07	144	17200724	0.44	0.82	5	3	5748433	5987131	5650196		FT0408	113.926	113.926	113.926	803.427	802.941	803.979	3	417520	904219	1.20284e+06		408	99.9715	14.3049		2	22954.9	45939.3	21638.3	20820.8	0	0		408	115.059	16.7757		1	14543.9	42072.4	0	0	0
	F409	158.993	807.74	802.62	806.03	1197	3216096	0.74	0.98	7	3	294609	390974	358443		FT0409	113.926	113.926	113.926	780.882	779.755	780.883	3	2.45916e+06	2.46385e+06	545311		409	99.9716	14.3618		1	14334.3	32958.2	0	0	0	0		409	115.059	15.8092		1	10556.2	13415.9	0	0	0
	F410	158.993	812.84	810	818.52	1197	7424670	0.82	0.5	10	3	1808396	1786372	1875279		FT0410	113.926	113.926	113.926	818.185	818.185	818.185	1	NA	148385	NA		410	99.9716	14.5855		1	11574.5	26353.3	0	0	0	0		410	115.059	13.0524		1	51539.2	323405	0	0	0
	F411	158.993	821.94	818.52	827.18	1197	4229330	0.8	0.92	8	3	1508452	1453499	1401791		FT0411	114.017	114.017	114.017	717.999	716.84	719.153	3	742158	510885	646598		411	100.01	14.411		3	105941	1.28143e+06	98400.4	1.21862e+06	112970	1.14438e+06		411	115.063	4.23818		3	94282.2	99724.3	60943.2	75945.1	54076.7
	F412	158.993	841.4	836.79	848.38	1197	7939676	0.84	0.82	13	3	2184954	2999894	2986152		FT0412	114.039	114.039	114.039	804.037	803.512	804.562	2	120918	NA	64659.4		412	100.012	13.3006		2	61750.8	203227	0	0	58191.7	197302		412	115.062	12.0055		1	18119.7	102994	0	0	0
	F413	140.035	775.56	768.49	781.24	844	25454172	1	0.99	55	3	8190104	9739714	8943065		FT0413	114.056	114.056	114.056	717.999	717.987	718.007	3	1.49249e+08	1.36986e+08	1.33129e+08		413	100.023	1.25327		1	24731	106396	0	0	0	0		413	115.076	4.23504		3	105019608	6.12218e+08	111157784	4.31277e+08	109595528
	F414	116.072	674.45	667.48	681.41	504	1997640635	0.82	0.81	29	3	825501496	823982758	845978292		FT0414	114.056	114.056	114.056	781.448	781.448	781.448	1	1.59311e+07	NA	NA		414	100.023	2.0854		1	26060.8	51280.4	0	0	0	0		414	115.076	3.01441		3	28431956	1.05862e+08	28526882	9.99437e+07	28924626
	F415	158.995	833.96	827.18	840.82	1198	86076297	0.95	0.95	128	3	29980926	27716745	28403626		FT0415	114.092	114.092	114.092	425.953	425.953	425.953	1	56858.6	NA	NA		415	100.049	2.92215		3	58457.4	551952	73553.8	383759	39567.5	62442.5		415	115.089	4.23818		3	68953.4	119891	73090.8	171997	50542.1
	F416	88.0513	780.12	775.56	786.99	146	2350851	1	0.89	208	3	658940	797367	949420		FT0416	114.095	114.095	114.095	717.999	717.423	718.572	3	669057	683042	740726		416	100.926	11.6674		2	20604.6	49906.2	18220	25861.5	0	0		416	115.089	3.02314		2	21629.2	31037	24956.7	41000.4	0
	F417	158.997	832.83	826.04	839.66	1199	5766323	1	0.95	336	3	2016534	1933976	1869177		FT0417	114.915	114.915	114.915	254.845	254.572	255.118	2	207231	NA	175726		417	100.926	12.7016		2	20126.4	118357	18684.1	70612	0	0		417	115.09	4.23663		2	81172	132415	0	0	52192
	F418	88.0547	780.12	776.14	786.99	147	1260158	1	0.9	144	3	365387	607593	324871		FT0418	114.945	114.945	114.945	181.171	181.171	181.171	1	NA	86184.7	NA		418	100.926	12.7437		3	20503.1	21660.5	20977.3	58246.4	18676.7	215310		418	115.094	4.23504		3	50417.9	199192	72013.7	206889	69510.1
	F419	140.047	184.4	178.67	191.32	845	865907	0.07	0.88	26	1	892209	0	0		FT0419	114.945	114.945	114.945	252.881	252.881	252.881	1	151061	NA	NA		419	100.926	13.0216		3	128367	817829	114672	1.02118e+06	112233	575689		419	115.094	3.02908		1	11162.6	19970.6	0	0	0
	F420	88.0575	780.12	774.39	786.99	149	2977799	1	0.92	287	3	844214	986930	1195306		FT0420	114.98	114.98	114.98	835.075	834.721	835.816	3	2.761e+07	2.0895e+07	2.0101e+07		420	100.926	13.495		3	81651.2	730434	100079	600345	77461.7	509516		420	115.116	4.22566		3	620432	3.20284e+06	739521	2.20002e+06	601536
	F421	116.08	180.39	175.81	186.7	506	34434508	0.73	0.98	12	3	12136013	11336367	11712336		FT0421	115.001	115.001	115.001	1159.62	1159.62	1159.62	1	270743	NA	NA		421	100.926	13.6402		3	44489.9	67808.5	46652.6	39834.4	37619.6	103578		421	115.116	3.01122		3	189175	600002	197691	583614	181882
	F422	116.08	253.82	249.88	260.72	506	152070120	1	0.75	85	3	50950386	51400717	50469225		FT0422	115.001	115.001	115.001	190.952	190.949	193.267	3	1.54641e+06	1.62096e+06	1.43884e+06		422	100.926	13.7278		1	31830.6	43351.5	0	0	0	0		422	115.208	4.26037		3	71565.7	492374	89648.9	377683	241818
	F423	88.0637	779.55	774.39	786.41	153	1702567	1	0.89	124	3	541066	734403	455382		FT0423	115.004	115.004	115.004	780.887	780.882	781.448	3	6.18833e+06	8.29844e+06	8.48209e+06		423	100.926	14.1085		3	22837.4	21085.5	17198.1	20220.2	23169.9	71148.8		423	115.237	4.24132		3	42898.4	138978	79106.8	156585	70488.8
	F424	116.112	673.29	666.31	679.67	510	14027607	0.73	0.97	52	3	4675809	5030885	4568936		FT0424	115.004	115.004	115.004	813.066	813.065	813.068	2	2.27491e+07	1.80029e+07	NA		424	100.934	13.0091		3	934323	6.43879e+06	923345	7.90412e+06	1.07592e+06	8.26756e+06		424	115.909	11.2389		3	29677.4	288302	33751.8	278843	31810.6
	F425	140.083	817.95	811.13	824.82	847	14824524	0.95	0.95	28	3	5021515	5057386	5285412		FT0425	115.037	115.037	115.037	254.007	253.991	254.011	3	1.6998e+06	1.24185e+06	2.82532e+06		425	100.934	13.3782		3	468508	4.2142e+06	450912	3.48452e+06	457155	3.94008e+06		425	115.921	13.0033		2	5.39251e+06	4.93592e+07	5700428	5.09251e+07	0
	F426	140.083	833.39	831.13	840.24	847	2660797	0.77	0.78	7	3	895763	872327	876840		FT0426	115.037	115.037	115.037	181.168	180.598	181.742	3	362660	338058	316252		426	100.934	13.6465		3	200974	1.02077e+06	188321	825580	188273	952178		426	115.921	7.18689		3	103481	960719	107367	1.05131e+06	106829
	F427	159.009	81	75.2	84.48	1200	8037262	0.19	0.82	2	3	2564945	2825688	2909386		FT0427	115.058	115.058	115.058	254.572	254.554	254.576	3	88762.2	148758	122793		427	100.946	2.00008		3	222378	1.40478e+06	236089	1.79184e+06	221743	1.59056e+06		427	115.921	11.3104		2	199480	2.40592e+06	181694	2.34908e+06	0
	F428	159.009	434.96	428.04	439.62	1200	5958767	0.15	0.84	3	3	2126495	2095275	2087524		FT0428	115.059	115.059	115.059	718.572	718.007	718.581	3	8.22969e+06	2.17449e+06	2.83069e+06		428	100.946	2.24734		3	30325.1	50300.2	28418.5	76860.1	27651.4	46648.2		428	115.933	3.21918		3	20863.3	163212	23761.7	183801	17927.4
	F429	159.009	866.36	859.38	873.36	1200	2340130	0.15	0.94	3	3	885646	870480	977450		FT0429	115.064	115.064	115.064	253.444	253.444	253.444	1	151812	NA	NA		429	100.946	2.28963		2	26962	43895.1	22797.3	29919.3	0	0		429	115.938	11.3098		3	55864.5	452989	55284.4	502645	66530.6
	F430	88.0666	780.12	773.22	786.41	155	97294248	1	0.89	113	3	34763152	28631337	34133726		FT0430	115.076	115.076	115.076	180.598	180.595	181.168	3	8.69936e+07	8.77254e+07	8.98249e+07		430	100.969	13.7278		1	31562.4	139320	0	0	0	0		430	115.984	13.8656		3	34956.2	282931	49373.3	302166	60281.4
	F431	88.0666	791.6	791.02	798.62	155	7997148	0.68	0.53	9	3	3016840	1931722	2893029		FT0431	115.076	115.076	115.076	254.007	253.991	254.011	3	3.65192e+08	3.04802e+08	2.85655e+08		431	100.969	14.0382		2	26786.6	45401.3	0	0	37874.2	312944		431	115.996	9.04162		2	11285.9	74507.7	0	0	12632.7
	F432	116.921	140.76	133.79	143.62	511	2643217	0.64	0.59	11	3	851295	933020	876902		FT0432	115.088	115.088	115.088	678.711	678.711	678.711	1	25979.7	NA	NA		432	100.971	6.10562		1	12700.5	11921.6	0	0	0	0		432	116.007	13.5486		3	86053.2	724469	100824	832616	122028
	F433	116.921	159.93	159.37	164.44	511	1040560	0.62	0.67	72	3	240352	456688	353520		FT0433	115.089	115.089	115.089	254.291	254.007	254.576	2	166775	149010	NA		433	101.011	14.4532		3	27759	101021	27959.3	61195	36964.7	216710		433	116.007	11.1808		3	19857.6	78369	17435.1	74704.6	21437
	F434	116.921	780.12	773.22	786.99	511	24988417	1	0.95	489	3	8397077	8492445	8138000		FT0434	115.094	115.094	115.094	254.007	254.007	254.007	1	230432	NA	NA		434	101.011	14.8013		2	11589.6	11797.4	0	0	11824.5	18496.4		434	116.017	7.64301		3	23817.8	293412	26371.9	362611	29912.7
	F435	116.921	803.75	797.47	810	511	14043381	0.97	0.97	258	3	4550571	4740879	4774931		FT0435	115.116	115.116	115.116	180.595	180.593	180.598	3	517755	535022	462901		435	101.02	1.07		1	30598.1	32701	0	0	0	0		435	116.025	14.1886		3	42681	189172	102650	709786	30770.9
	F436	116.921	819.66	815.11	824.82	511	3871933	0.79	0.95	104	3	1330195	1341927	1345643		FT0436	115.116	115.116	115.116	253.444	253.43	254.011	3	1.34056e+06	2.04642e+06	3.0321e+06		436	101.028	5.61765		1	14533.5	60970.9	0	0	0	0		436	116.025	1.99235		1	16540	17919.8	0	0	0
	F437	159.03	172.37	169.53	177.52	1201	2373025	0.37	0.59	2	3	873526	957283	939436		FT0437	115.208	115.208	115.208	254.554	254.554	254.554	1	NA	NA	502499		437	101.029	5.7413		2	15085	59901.8	12942.9	24678.7	0	0		437	116.032	11.2582		3	231645	3.85268e+06	288945	3.93008e+06	228957
	F438	159.03	237.8	230.8	244.16	1201	13353425	0.49	0.56	8	3	4666813	4767621	4554543		FT0438	115.237	115.237	115.237	254.562	254.007	255.118	2	109393	NA	102051		438	101.036	4.22566		3	1908436	5.03606e+06	1.67414e+06	4.65272e+06	1.80017e+06	4.5674e+06		438	116.035	9.05596		3	1.7138e+06	1.80104e+07	1.43312e+06	1.44572e+07	1.89977e+06
	F439	159.03	802.05	795.67	808.87	1201	33300391	0.94	0.81	43	3	11275666	11274360	11385917		FT0439	115.921	115.921	115.921	144.924	144.911	144.925	3	1.68559e+07	1.95778e+07	2.03415e+07		439	101.061	4.23192		3	7.39221e+06	3.38996e+07	6980025	2.85615e+07	7305058	2.51496e+07		439	116.035	11.2904		3	383488	1.98987e+06	349953	1.94381e+06	376288
	F440	159.03	831.13	828.88	832.83	1201	817326	0.32	0.56	2	3	380959	260818	387400		FT0440	115.921	115.921	115.921	803.512	803.427	803.979	3	2.92348e+07	3.5772e+07	3.40446e+07		440	101.072	13.3845		3	695066	4.27261e+06	704865	4.00378e+06	757162	4.1492e+06		440	116.035	9.81761		3	1093606	8.20047e+06	1.08794e+06	7.30734e+06	1.07442e+06
	F441	88.1282	780.68	773.81	786.41	157	21116318	1	0.81	256	3	7013742	7874884	6250692		FT0441	115.921	115.921	115.921	780.883	779.753	781.454	3	5.09696e+07	4.35331e+07	4.8045e+07		441	101.072	13.5283		1	86700.2	107368	0	0	0	0		441	116.04	4.23818		3	34607.1	51000.6	61966.9	117635	35842.5
	F442	88.1282	794.51	793.34	797.47	157	866459	0.61	0.82	16	3	381560	168978	323921		FT0442	115.921	115.921	115.921	180.595	180.595	180.595	1	471832	NA	NA		442	101.093	5.68109		3	14814.9	206061	15534.1	88522.1	12441	15785.2		442	116.05	8.7311		3	45815.7	519249	51421.4	531564	45571.4
	F443	116.928	780.68	773.81	787.56	513	554403517	0.67	0.95	3	3	224598872	236946357	226485540		FT0443	116.004	116.004	116.004	408.038	400.446	408.04	3	596626	580419	1.13006e+06		443	101.934	13.0028		3	139115	622846	104541	492761	113711	677240		443	116.054	7.60426		3	803904	1.3292e+07	833524	1.31449e+07	778320
	F444	159.041	693.15	686.08	700.23	1203	6599972	1	0.99	513	3	2402968	2124624	2226664		FT0444	116.004	116.004	116.004	391.106	391.106	391.106	1	NA	106051	NA		444	101.989	3.15973		1	18339.5	24046	0	0	0	0		444	116.054	11.2227		3	28697.8	292851	26739.3	291029	23706.3
	F445	88.1287	779.55	773.81	783.51	158	1038948	1	0.94	116	3	323965	497312	224145		FT0445	116.007	116.007	116.007	672.906	672.906	672.906	1	39453.6	NA	NA		445	101.989	3.26588		1	16504.8	23933.2	0	0	0	0		445	116.058	11.2131		3	43750.2	407957	33302.6	367047	26289.9
	F446	88.1479	781.24	774.39	788.14	159	7910721	1	0.96	390	3	2450474	2763304	2725772		FT0446	116.017	116.017	116.017	150.529	150.529	150.529	1	NA	NA	183885		446	102.02	9.98714		3	665650	5.36023e+06	600860	4.85435e+06	495623	4.03808e+06		446	116.06	11.9839		3	66726.1	510094	60648.2	501306	60650
	F447	159.049	679.67	676.19	686.67	1206	7185629	1	0.97	1008	3	2486322	2470607	2426853		FT0447	116.025	116.025	116.025	849.731	849.731	849.731	1	428439	NA	NA		447	102.02	11.2904		3	447857	2.05815e+06	428534	1.90075e+06	308196	1.53085e+06		447	116.063	11.9807		3	28086.2	119019	22617.6	122945	17674.8
	F448	88.2062	781.24	774.98	787.56	161	1899969	1	0.97	175	2	943152	0	989496		FT0448	116.032	116.032	116.032	675.807	672.906	678.709	2	2.68386e+06	NA	512780		448	102.023	12.1598		3	25174.9	234286	29095.4	280684	26029.5	244154		448	116.072	11.2098		3	41152148	7.47596e+08	41636476	7.49501e+08	41729356
	F449	159.064	209.84	202.89	215.06	1207	2863181	0.21	0.82	3	3	1150059	781600	946713		FT0449	116.04	116.04	116.04	254.291	254.007	254.576	2	95776.1	64753.2	NA		449	102.023	13.5107		3	116039	546140	161845	661851	134413	600649		449	116.08	4.23192		3	7093794	3.87907e+07	7681828	2.78469e+07	7402872
	F450	140.986	251.57	248.74	252.69	851	663480	0.07	0.77	2	3	502649	649810	648428		FT0450	116.054	116.054	116.054	455.019	455.003	456.173	3	7.21562e+06	8.66118e+06	1.33653e+07		450	102.031	7.37415		3	22894.6	67044.5	22929.1	33328.6	21238.8	98135		450	116.08	3.01441		3	1.93184e+06	6.67293e+06	1.84047e+06	6.30411e+06	1921872
	F451	116.96	826.61	820.23	830.01	520	4715667	0.73	0.96	10	3	1342627	1750940	1694970		FT0451	116.06	116.06	116.06	718.285	717.999	718.572	2	NA	507112	126965		451	102.064	4.23032		1	414476	1.23157e+06	0	0	0	0		451	116.083	4.22412		1	122405	411869	0	0	0
	F452	116.96	835.09	830.01	841.98	520	13652892	0.91	0.91	21	3	5117410	4398860	4406178		FT0452	116.072	116.072	116.072	672.908	672.324	673.492	2	5.19513e+08	7.02808e+08	NA		452	102.089	12.1631		3	29636.1	268114	28185.7	243491	28234.6	268224		452	116.083	3.00882		2	35745.6	71289.7	37165.6	66062.2	0
	F453	141.017	865.2	858.21	872.2	854	1491317267	1	1	3	3	791013713	825068656	825948194		FT0453	116.08	116.08	116.08	254.007	253.991	254.011	3	2.45266e+07	2.06284e+07	1.89276e+07		453	102.089	13.4918		3	162456	667148	130107	614395	158762	655284		453	116.085	11.2646		3	37721.6	374075	32476.7	405869	50457.3
	F454	116.972	426.9	422.31	433.8	521	2919925	0.16	0.86	2	2	1401217	1536942	0		FT0454	116.08	116.08	116.08	181.168	180.595	181.171	3	5.62719e+06	6.68589e+06	6.1493e+06		454	102.166	13.5		1	54327.5	84308.1	0	0	0	0		454	116.09	11.2002		3	29554.4	316038	29159.4	298516	22643.3
	F455	141.038	774.98	769.08	779.55	858	935419	1	1	113	2	425717	554905	0		FT0455	116.083	116.083	116.083	180.596	180.593	180.598	2	NA	71314.7	89298.4		455	102.957	8.5514		1	32747.6	425268	0	0	0	0		455	116.111	11.2292		3	280121	4.02708e+06	247547	3.92628e+06	283778
	F456	116.978	799.2	793.93	805.46	523	2410384	1	0.96	24	3	561527	1366771	502594		FT0456	116.09	116.09	116.09	671.458	671.17	671.746	2	133835	62652.7	NA		456	102.957	8.82817		1	34440.9	322925	0	0	0	0		456	116.119	4.23192		3	28627.3	96191.2	44937.7	125237	30779.2
	F457	116.978	827.75	820.8	830.01	523	2275825	0.95	1	40	3	634397	863717	787578		FT0457	116.111	116.111	116.111	674.362	673.492	675.233	2	3.96337e+06	NA	4.13698e+06		457	103.004	13.3877		3	3.95768e+06	2.21049e+07	3.70982e+06	2.17335e+07	3.58348e+06	2.02922e+07		457	116.205	11.2485		3	62078.2	714292	70565.7	791642	94003.2
	F458	116.978	835.09	830.01	841.98	523	5683066	1	1	58	3	2113611	1829094	1841091		FT0458	116.119	116.119	116.119	254.291	254.007	254.576	2	84098.3	70276.4	NA		458	103.015	19.7548		2	17451.1	127016	0	0	18280.6	70906		458	116.234	11.2518		3	25649.3	249555	28790.5	263822	32096.4
	F459	159.066	167.27	160.5	173.52	1208	17861995	0.36	0.53	2	3	6945908	7350688	7148945		FT0459	116.205	116.205	116.205	675.233	675.233	675.233	1	NA	NA	880211		459	103.023	10.0249		1	22554.9	109075	0	0	0	0		459	116.854	13.2931		2	37088.3	125950	0	0	42767
	F460	159.066	183.26	176.38	190.16	1208	24325131	0.79	0.73	3	3	8991651	9291857	9538008		FT0460	116.884	116.884	116.884	797.769	797.769	797.769	1	NA	NA	307206		460	103.04	7.16133		3	694271	1.00192e+07	732462	9.39955e+06	662510	8.92322e+06		460	116.884	13.3116		3	59439.8	151742	85412.5	164302	74837.4
	F461	159.066	253.26	249.88	258.98	1208	16078539	1	0.74	3	3	6036149	6487575	5932357		FT0461	116.888	116.888	116.888	751.564	751.564	751.564	1	1.95375e+06	NA	NA		461	103.053	1.31129		1	16019.8	19852.3	0	0	0	0		461	116.907	2.25058		3	101747	449198	98057.8	472749	83429.4
	F462	159.066	426.9	420.01	432.64	1208	8946455	0.21	0.9	2	3	4012666	4079940	4070523		FT0462	116.907	116.907	116.907	135.142	135.122	135.149	3	214651	345968	430387		462	103.053	12.1683		1	22757	157139	0	0	0	0		462	116.921	11.3323		3	29739	266771	26837	225090	30847.1
	F463	159.066	686.67	680.25	693.74	1208	5383991	0.23	0.81	3	3	2922669	2826311	2991540		FT0463	116.921	116.921	116.921	779.755	779.188	780.318	3	4.93282e+06	5.02267e+06	2.07348e+06		463	103.053	13.4953		2	108507	458270	0	0	109198	472948		463	116.921	8.69728		2	10992.6	105663	13496	96905.7	0
	F464	159.066	744.23	738.33	751.33	1208	4386495	0.22	0.91	2	3	2536876	2500029	2566264		FT0464	116.921	116.921	116.921	804.562	803.512	805.687	3	3.20613e+06	3.49475e+06	3.32349e+06		464	103.059	12.186		3	190703	2.18773e+06	190088	2.04546e+06	213277	1.93305e+06		464	116.959	13.919		3	337788	4.38121e+06	308555	4.21454e+06	348472
	F465	159.066	776.14	769.08	782.38	1208	9281665	0.21	0.87	4	3	4018251	4470577	4354640		FT0465	116.921	116.921	116.921	819.602	819.313	819.891	2	365469	888961	NA		465	103.059	13.495		3	1.0267e+06	5.32262e+06	1.04585e+06	5.07599e+06	1.01117e+06	5.09156e+06		465	116.96	7.22383		1	22474.4	150550	0	0	0
	F466	88.988	433.22	426.9	440.21	163	2261037	0.23	0.74	35	3	715788	745184	824065		FT0466	116.96	116.959	116.96	834.68	834.505	835.855	3	3.95663e+06	3.31317e+06	2.79614e+06		466	103.065	4.3421		2	19620	27209	13428.5	46138.5	0	0		466	116.972	14.4466		3	38326.9	428070	37429.4	365627	34929.5
	F467	88.988	816.82	810	823.67	163	20489511	1	0.95	17	3	7212358	6675638	7345351		FT0467	116.96	116.96	116.96	855.468	855.468	855.468	1	NA	199176	NA		467	103.065	4.46128		1	14611.3	24899.1	0	0	0	0		467	116.972	1.97287		1	13385.8	18430.3	0	0	0
	F468	88.988	830.01	826.61	833.39	163	5633614	0.88	0.85	8	3	2454696	1304153	1887765		FT0468	116.969	116.969	116.969	779.189	779.189	779.189	1	2.74698e+06	NA	NA		468	103.065	5.47118		1	14385.6	23238.7	0	0	0	0		468	116.979	13.3084		3	352504	1.48171e+06	375605	1.46368e+06	365762
	F469	88.988	840.82	833.96	843.14	163	10374146	0.88	0.99	8	3	3134932	3975620	3560576		FT0469	116.969	116.969	116.969	698.691	698.691	698.691	1	58953.6	NA	NA		469	103.957	9.63872		2	12613.5	16992.4	0	0	13827.7	30102		469	116.978	13.9033		3	137635	1.55863e+06	139924	1.52623e+06	147463
	F470	88.988	846.06	843.14	852.4	163	15094692	0.89	0.88	9	3	4701198	4835708	5262464		FT0470	116.969	116.969	116.969	821.833	821.833	821.833	1	NA	NA	119170		470	103.957	10.8877		3	15752.2	85021.1	12395.2	23205.1	16631.1	22147.1		470	117.001	13.2956		3	32508	108539	34830.2	118080	32442
	F471	117.019	798.62	791.6	805.46	524	853213511	1	0.99	191	3	472925385	480206089	477989267		FT0471	116.979	116.979	116.979	798.6	797.769	799.43	2	NA	665349	973443		471	103.957	10.9483		1	16550.3	23165.4	0	0	0	0		471	117.005	13.2978		2	35520.7	111067	27598.8	70271.7	0
	F472	159.077	679.67	673.87	686.67	1210	14635773	1	0.98	139	3	5219073	4922750	5022752		FT0472	117.005	117.005	117.005	798.852	798.281	799.424	2	74956.4	61122.4	NA		472	103.957	11.102		2	17036.2	22583.8	15057.9	72048.4	0	0		472	117.004	11.2476		2	18219.2	58743.7	19677.8	45982.1	0
	F473	159.077	747.78	740.69	754.88	1210	2085223	0.91	0.93	9	3	1074312	385899	650012		FT0473	117.006	117.006	117.006	798.31	797.769	798.85	2	95582.3	NA	152198		473	103.999	19.5528		1	10026.2	20612.4	0	0	0	0		473	117.019	13.3084		3	54558512	2.78656e+08	56559380	2.83982e+08	56341656
	F474	159.077	796.31	789.87	803.18	1210	13251136	1	0.96	74	3	5145757	3470195	4556289		FT0474	117.019	117.019	117.019	798.349	798.281	798.85	3	2.67491e+08	2.65204e+08	2.52285e+08		474	103.999	19.7349		2	14291	100081	0	0	16306.9	46436.3		474	117.032	13.2882		2	47564.8	171968	47446.7	129274	0
	F475	159.077	819.66	814.54	826.61	1210	6048654	1	0.96	54	3	2295298	1709459	2253180		FT0475	117.038	117.038	117.038	798.281	798.281	798.281	1	NA	93157.7	NA		475	104.007	13.3972		3	159641	594653	138717	537822	139332	459741		475	117.034	13.302		3	43713.4	63193.5	25979.8	31382.8	49962
	F476	141.056	253.26	246.46	260.14	862	3753534	0.73	0.84	2	3	2552550	2952523	2883932		FT0476	117.039	117.039	117.039	678.131	678.131	678.131	1	NA	NA	57216.7		476	104.025	17.2271		3	13757.7	31375.3	20144.1	17621.6	12801	31527.6		476	117.034	11.3196		3	17016.2	164123	18826.6	158596	12580.4
	F477	89.013	252.13	245.31	256.67	166	5804292	0.5	0.97	5	3	1806461	2158662	1863143		FT0477	117.056	117.056	117.056	253.43	252.881	253.447	3	8.05899e+06	9.26992e+06	8.22383e+06		477	104.025	17.5112		2	13251	11571	11515.7	12688.2	0	0		477	117.039	9.08211		3	80149.7	740142	68477.5	614784	102682
	F478	89.013	299.12	292.73	306.1	166	7785358	0.36	0.68	8	3	2482051	2810121	2515152		FT0478	117.056	117.056	117.056	425.953	425.953	425.954	2	7.21989e+06	6.60672e+06	NA		478	104.025	17.969		3	16364.5	15669	12187.9	30264.1	14284.2	12548.8		478	117.038	13.3052		3	30365.4	90521	37664.7	56654.9	23731.8
	F479	141.067	249.88	243.01	254.38	863	4032755	0.12	0.91	2	3	1595259	1182493	1484642		FT0479	117.06	117.06	117.06	798.599	798.349	798.85	2	1.44115e+06	NA	1.46676e+06		479	104.025	18.0612		2	15357.7	103038	17709.8	25076.3	0	0		479	117.039	11.284		3	30760.8	74372.9	19963.8	45722.5	20328.4
	F480	141.067	773.22	766.71	778.99	863	1802244	0.16	0.99	5	3	716776	667294	688724		FT0480	117.069	117.069	117.069	672.331	672.331	672.331	1	NA	NA	458848		480	104.025	18.3625		3	20311.5	110779	20601	154888	28266.3	48692.7		480	117.039	9.81762		3	56836.6	310582	56609.8	270633	42681.1
	F481	159.102	162.19	155.41	168.96	1211	51475499	1	0.84	23	3	17933272	18484760	18602820		FT0481	117.075	117.075	117.075	672.912	672.324	674.072	3	2.14613e+07	2.21519e+07	2.47519e+07		481	104.025	18.7064		3	29405.1	258045	31809.2	495054	22146	68506		481	117.056	7.09439		3	1.44239e+06	7.74225e+06	1510220	7.84851e+06	1.36335e+06
	F482	159.102	174.66	171.23	181.54	1211	36116465	0.98	0.75	15	3	12588901	12134402	12781991		FT0482	117.081	117.081	117.081	180.598	180.595	181.168	3	344071	352511	241153		482	104.035	13.4509		3	5605893	5.11664e+07	5.99633e+06	5.15733e+07	5.69395e+06	5.00409e+07		482	117.056	3.0399		3	622837	2.67635e+06	565924	2.45717e+06	689457
	F483	159.102	226.71	219.72	233.72	1211	46173949	0.91	0.9	12	3	16246127	15415795	15878146		FT0483	117.081	117.081	117.081	254.007	253.991	254.011	3	999872	1.4123e+06	1.09278e+06		483	104.043	7.13502		2	31384.4	30723.2	0	0	35071.1	75192.9		483	117.056	4.2194		3	3.03623e+06	9.77752e+06	2744654	9.72704e+06	2.89439e+06
	F484	159.102	252.69	248.74	259.56	1211	69599414	1	0.97	62	3	24352248	22446548	24262543		FT0484	117.083	117.083	117.083	181.168	181.168	181.171	3	157542	142060	153724		484	104.043	7.14933		2	40936.1	55969.1	0	0	33647.2	100701		484	117.057	7.5978		3	62408.5	765047	62091.2	814445	56011
	F485	159.102	426.32	421.16	433.22	1211	17203857	0.87	0.83	11	3	6318259	6452329	6041386		FT0485	117.083	117.083	117.083	254.011	253.444	254.554	3	463475	639345	615891		485	104.06	12.2088		3	18440.3	103593	23626.5	88185.8	16329.9	30974.4		485	117.06	13.3052		3	357035	1.36074e+06	346088	1.46978e+06	341105
	F486	89.0244	533.23	526.14	540.33	171	344588027	0.69	0.93	2	3	178314522	170861622	170112346		FT0486	117.154	117.154	117.154	798.349	798.349	798.349	1	NA	NA	158346		486	104.06	13.4906		2	103047	141165	0	0	93807.3	354781		486	117.069	11.2098		3	195616	3.11788e+06	199458	3.41764e+06	211809
	F487	141.092	167.27	160.5	169.53	865	7570588	0.9	0.89	5	3	2960586	3415738	2541540		FT0487	117.919	117.919	117.919	780.886	780.318	781.454	2	NA	359058	429739		487	104.06	13.5188		1	92571.8	167358	0	0	0	0		487	117.075	11.2098		3	2355226	4.02443e+07	2418917	4.04799e+07	2.42213e+06
	F488	141.092	171.23	169.53	176.38	865	7288807	0.86	0.7	5	3	2754412	2974119	2529412		FT0488	117.982	117.982	117.982	797.705	797.705	797.705	1	NA	31158.9	NA		488	104.954	8.70804		3	15524.6	16218.9	13394.3	14613.5	10797.3	29710.8		488	117.078	11.2292		3	63912.8	780593	60373.2	945337	61937.3
	F489	141.092	253.82	247.03	260.14	865	16657660	1	0.91	10	3	6216623	6610149	5620061		FT0489	118.01	118.01	118.01	780.603	779.753	781.454	2	NA	1.47401e+06	1.24487e+06		489	104.954	8.838		1	12342.7	28840.7	0	0	0	0		489	117.081	4.23818		3	464619	2.11187e+06	442898	2.03834e+06	552492
	F490	89.0373	780.68	774.39	787.56	173	74677330	0.52	0.96	4	3	30114020	39534971	33522627		FT0490	118.023	118.023	118.023	798.349	798.281	798.85	3	1.19377e+07	1.15663e+07	1.08388e+07		490	104.954	8.87737		1	14452.9	19542.6	0	0	0	0		490	117.081	3.01441		3	125995	367228	135137	371569	121289
	F491	159.127	163.88	160.5	170.66	1212	29701092	1	0.92	411	3	9961035	10774813	9667120		FT0491	118.05	118.05	118.05	456.173	454.421	457.925	2	521217	NA	376459		491	105.001	2.15258		1	17660	20088.8	0	0	0	0		491	117.083	4.22878		3	235321	1.00215e+06	212652	948192	227610
	F492	159.127	251.01	244.16	257.82	1212	19358683	1	0.91	51	3	6573912	6683369	6126402		FT0492	118.051	118.051	118.051	780.883	780.882	780.887	3	4.29217e+08	4.61428e+08	4.51105e+08		492	105.001	3.3141		1	16115.6	19485.7	0	0	0	0		492	117.083	3.01759		3	48456.9	145889	58657.7	157546	59418.8
	F493	89.0436	780.68	773.81	787.56	176	590732447	1	0.97	83	3	195496117	201711541	195634385		FT0493	118.051	118.051	118.051	833.478	833.366	833.589	2	1.06936e+06	NA	2.47685e+06		493	105.019	11.2969		3	1709873	9.42665e+06	1.7751e+06	1.05371e+07	1.6916e+06	1.01552e+07		493	117.115	11.2099		3	16821.5	131241	14739.4	130337	16536.5
	F494	117.056	182.11	176.38	188.43	534	10757263	0.31	0.87	4	3	5584807	5207853	5466561		FT0494	118.059	118.059	118.059	253.164	252.881	253.447	2	366408	479958	NA		494	105.056	5.75595		2	14877.8	14946.9	17878.7	20009.8	0	0		494	117.154	13.3116		3	83563.8	214546	105355	190653	103091
	F495	117.056	253.26	248.74	258.98	534	50062046	0.76	0.92	4	3	18325031	17977358	18511348		FT0495	118.063	118.063	118.063	797.7	797.7	797.7	1	50410.6	NA	NA		495	105.056	5.75107		2	15080	23012.4	23738.2	47379	0	0		495	117.919	13.013		2	151139	1.91191e+06	0	0	200548
	F496	117.056	318.34	312.51	325.34	534	99286799	0.36	0.84	4	3	34962039	35167209	33296173		FT0496	118.076	118.076	118.076	672.909	672.906	672.912	2	575125	380663	NA		496	106.014	13.3877		3	73210.8	325677	125854	504541	213021	920108		496	117.919	2.33303		2	21732.8	88383.8	0	0	26114.9
	F497	117.056	425.75	418.86	432.64	534	40252071	0.34	0.83	7	3	15365065	15712328	15426903		FT0497	118.078	118.078	118.078	673.487	671.17	675.233	3	129446	798401	815272		497	106.015	19.82		1	10895.1	28346.4	0	0	0	0		497	117.925	13.0318		2	66439.1	239045	0	0	63138.2
	F498	141.938	250.44	243.59	256.09	866	10348094	0.19	0.89	3	3	3353786	3482856	3513940		FT0498	118.092	118.092	118.092	780.882	780.321	781.448	3	280654	923207	1.09035e+06		498	106.015	19.8793		1	12530.1	22919.1	0	0	0	0		498	117.938	3.16129		3	22666.6	274981	28002.2	279692	25799.9
	F499	89.0465	780.68	773.81	787.56	178	14076714	1	0.95	208	3	4732444	4614862	4754408		FT0499	118.187	118.187	118.187	780.883	780.883	780.883	1	147003	NA	NA		499	106.017	13.3864		1	36933.4	46323.4	0	0	0	0		499	117.955	13.9718		2	26779.1	198449	0	0	39191.1
	F500	117.057	455.38	448.39	462.36	535	2708497	0.89	0.87	36	3	891891	921772	929751		FT0500	118.897	118.897	118.897	745.62	745.62	745.62	1	NA	NA	20399		500	106.023	8.46911		2	17374.1	288522	18981	120448	0	0		500	118.01	13.0154		3	231613	2.17971e+06	319177	2.04049e+06	300567
	F501	89.0703	780.12	774.39	786.99	179	3695302	1	0.97	320	3	1260869	1286379	1175302		FT0501	118.904	118.904	118.904	135.122	134.568	135.142	3	438454	191219	264186		501	106.023	8.77387		3	15568.6	61463.4	19188.6	26226.6	15545.3	71382.8		501	118.023	13.3052		3	2380331	1.18991e+07	2.49772e+06	1.24056e+07	2482025
	F502	117.06	799.77	793.93	806.6	536	2344647	1	0.97	254	2	305343	0	2063530		FT0502	118.942	118.942	118.942	828.822	828.471	829.647	3	549592	228620	937894		502	106.023	8.94184		2	16685.2	57527.4	0	0	19578.2	62873		502	118.023	4.67828		1	16059.9	16345.5	0	0	0
	F503	159.13	163.88	160.5	170.1	1213	28021968	1	0.93	292	3	9138395	10315799	9245057		FT0503	118.976	118.976	118.976	102.11	100.973	103.248	2	2.14141e+06	2.241e+06	NA		503	106.023	8.93688		2	17192.8	18734.8	0	0	15553.6	41312.2		503	118.03	15.5129		1	28372.9	51236.9	0	0	0
	F504	159.13	251.57	244.74	257.82	1213	18667524	1	0.88	47	3	6237755	6568521	5885248		FT0504	118.976	118.976	118.976	92.1933	92.1933	92.1933	1	NA	NA	1.14649e+06		504	106.023	9.02658		3	18259.2	32201.6	18873.4	164982	18497.5	28928.7		504	118.033	17.2165		1	12433.9	13499.4	0	0	0
	F505	142.02	482.29	475.24	488.17	868	21364430	0.04	0.63	2	3	7530128	6977977	7412535		FT0505	118.994	118.994	118.994	1188.75	1188.75	1188.75	1	NA	NA	332237		505	106.023	11.3033		3	48570.4	255127	51948.5	221903	55346.2	284759		505	118.04	9.05272		3	11816.8	55011	13324.7	56290.9	15899.4
	F506	142.02	865.2	858.21	872.2	868	103759816	1	0.99	5	3	34414665	35805421	35811132		FT0506	118.994	118.994	118.994	1166.16	1166.16	1166.16	1	NA	NA	1.39815e+06		506	106.069	1.14246		2	20700.5	28050.7	0	0	26942.2	31387		506	118.05	7.58166		3	46706.8	457269	37933.8	512736	40121
	F507	117.069	673.29	666.31	680.25	537	9785072	0.72	0.92	12	3	3187180	3575601	3320651		FT0507	118.994	118.994	118.994	963.382	963.382	963.382	1	NA	549792	NA		507	107.024	8.97593		1	11185.2	10439.7	0	0	0	0		507	118.051	13.0091		3	47503964	4.24363e+08	50160376	3.94431e+08	47877628
	F508	159.939	672.13	665.14	678.51	1214	2106560	0.57	0.88	3	3	684358	742217	698940		FT0508	119.023	119.023	119.023	798.85	798.349	798.856	3	2.27177e+06	2.20694e+06	1.6362e+06		508	107.025	13.3864		1	277343	1.40653e+06	0	0	0	0		508	118.051	10.1572		3	175180	1.83912e+06	138318	1.29596e+06	192057
	F509	159.939	810.56	804.32	815.11	1214	3788665	0.68	0.88	4	3	1242980	1379480	1182811		FT0509	119.026	119.026	119.026	798.85	797.769	798.856	3	116743	182676	110441		509	107.038	18.5348		2	12788.6	44247.6	0	0	14008.9	23309.1		509	118.051	10.7639		2	160147	1.79435e+06	0	0	166903
	F510	159.939	819.09	815.11	824.82	1214	2860064	0.67	0.85	3	3	934360	1044892	996022		FT0510	119.048	119.048	119.048	780.887	780.883	781.446	3	1.03274e+06	1.20572e+06	493319		510	107.038	18.5795		2	12447.2	22812.3	0	0	12026.8	24857.2		510	118.054	3.07677		1	13805.9	60410.8	0	0	0
	F511	159.939	831.13	824.82	837.94	1214	5853603	1	0.81	8	3	2175829	1931512	1770302		FT0511	119.05	119.05	119.05	166.9	166.335	167.468	3	1.40101e+06	1.15991e+06	1.19004e+06		511	107.038	18.6468		3	15514.4	22743.4	14711.5	31831.3	11888.6	17015.5		511	118.059	7.10394		3	85015.4	313879	91064.3	351748	93940.6
	F512	159.965	827.18	820.8	830.01	1215	2201014	0.69	0.99	10	3	481846	850535	827680		FT0512	119.05	119.05	119.05	248.639	246.082	251.196	2	NA	352689	1.37206e+06		512	107.038	18.7852		2	17332.6	86859.2	14622.7	45335.7	0	0		512	118.059	3.04625		3	31044.4	109144	41528.4	117673	31560.8
	F513	159.965	835.66	830.01	842.56	1215	5169831	1	0.9	15	3	1915937	1718501	1605719		FT0513	119.054	119.054	119.054	780.883	780.882	780.887	3	1.29644e+07	1.32302e+07	1.67099e+07		513	107.038	18.8915		3	18160.3	96220.6	16102.5	35613.9	14566.9	13756.9		513	118.059	4.2194		3	216815	551008	167692	460034	151450
	F514	117.075	673.87	666.89	678.51	538	112747996	0.62	0.97	35	3	37475342	37873934	37548558		FT0514	119.054	119.054	119.054	813.068	813.068	813.068	1	161802	NA	NA		514	107.038	18.9774		3	18414.6	31740.7	21131.2	87809.2	17742.2	37947.9		514	118.065	13.0147		1	32768.8	123487	0	0	0
	F515	142.051	183.26	178.1	189.58	871	2240906	0.49	0.71	2	3	1501704	1229566	1348586		FT0515	119.058	119.058	119.058	79.5027	78.2054	80.8	2	508712	NA	3.26223e+06		515	107.038	19.1472		2	18814.4	23360	13459.7	23483.9	0	0		515	118.066	8.94785		3	15027.6	151909	14082	131270	16504.7
	F516	142.051	430.92	424.04	437.87	871	44108888	1	0.85	13	3	15440957	15733209	15123948		FT0516	119.058	119.058	119.058	133.988	133.988	133.988	1	NA	763603	NA		516	107.038	19.2222		3	18228.3	42474.5	13975.3	103601	14544.4	79332.3		516	118.076	11.2324		3	182827	2.9053e+06	194815	2.813e+06	178021
	F517	142.051	474.06	467.04	481.11	871	16694418	0.79	0.91	5	3	8847337	2787254	7249053		FT0517	119.058	119.058	119.058	332.015	332.015	332.015	1	NA	NA	304395		517	107.038	19.3108		2	15609.5	38069.5	13606.6	10362	0	0		517	118.078	11.2292		3	56923.9	854688	67903.9	905058	59107.5
	F518	142.051	585.65	578.6	592.68	871	16710077	0.93	0.97	13	3	6377904	6031352	6490047		FT0518	119.058	119.058	119.058	312.139	312.139	312.139	1	518801	NA	NA		518	107.038	19.3544		3	15200.2	28316.2	15834.1	26479.9	13170.6	78670.4		518	118.092	13.006		3	323467	1.95241e+06	258655	2.1484e+06	300631
	F519	142.051	597.97	593.27	605.03	871	8141921	0.71	0.94	5	3	3496606	3145220	3339045		FT0519	119.076	119.076	119.076	1191.72	1191.72	1191.72	1	NA	NA	458458		519	107.038	19.415		2	12838.7	16854.1	15185.2	67301.7	0	0		519	118.187	13.0036		2	86992	247143	0	0	83376.5
	F520	159.973	834.52	827.75	841.4	1216	6383550	0.91	0.88	122	3	2143920	2116371	2189943		FT0520	119.076	119.076	119.076	1156.63	1156.63	1156.63	1	NA	2.50298e+06	NA		520	107.038	19.4437		1	16209.6	24338.1	0	0	0	0		520	118.904	2.25058		3	81786.9	433040	91467.3	508708	94139.6
	F521	159.992	833.96	827.18	840.82	1217	32713846	0.95	0.94	129	3	11366072	10465090	10907684		FT0521	119.076	119.076	119.076	703.104	702.807	703.401	2	134202	1.67868e+06	NA		521	107.038	19.4872		2	21924.6	43275.6	0	0	14781.7	25380.3		521	118.952	14.3788		3	33115	450317	51135.2	568762	32444.8
	F522	90.0277	532.64	525.55	539.74	182	14038100	0.61	0.89	3	3	6196080	5819734	5930160		FT0522	119.076	119.076	119.076	1125.1	1123.31	1126.89	2	1.37297e+06	1.2311e+06	NA		522	107.038	19.6023		3	15322.1	39011.7	12887.8	28247.3	13267.1	16006.1		522	119.023	13.3148		3	460163	2.19923e+06	494705	2.27382e+06	508729
	F523	160.025	807.74	800.91	813.4	1218	13060217	1	0.96	1560	3	4385032	4315513	4382672		FT0523	119.076	119.076	119.076	687.487	684.545	690.428	2	458530	NA	NA		523	107.038	19.7024		2	14471.9	55292.4	12687	12433.9	0	0		523	119.026	13.3179		3	53535.7	185859	44341	171054	53537.4
	F524	117.081	180.96	178.1	187.27	539	1894530	0.65	0.98	17	3	602467	668281	640782		FT0524	119.076	119.076	119.076	1147.72	1147.72	1147.72	1	1.24195e+06	NA	NA		524	107.038	19.8063		2	11170.1	30673.2	14095.1	39641.1	0	0		524	119.048	13.0154		3	229303	1.43589e+06	215707	1.39868e+06	199233
	F525	117.081	253.82	251.57	258.98	539	8108486	1	0.8	201	3	2903629	2530054	2688803		FT0525	119.076	119.076	119.076	621.741	621.741	621.741	1	NA	NA	1.21027e+06		525	107.038	19.8806		2	10896.9	13752.4	13219	20636.4	0	0		525	119.05	2.76418		3	250829	1.48353e+06	225049	1.3756e+06	251952
	F526	142.087	251.57	244.74	258.4	873	2728990	1	0.94	6	3	1088078	792948	892201		FT0526	119.076	119.076	119.076	581.161	581.161	581.161	1	NA	NA	620950		526	107.038	19.8663		3	13674.8	11411.5	10638.5	13814.8	11867.9	32827.4		526	119.05	4.14392		3	118622	1.2822e+06	104457	1.12929e+06	105655
	F527	90.0407	781.24	774.39	788.14	184	2399109	0.52	0.95	8	2	1119749	1502128	0		FT0527	119.076	119.076	119.076	779.753	779.753	779.753	1	NA	2.27878e+06	NA		527	107.05	2.96993		3	56294.3	110466	50897.9	306076	50978	218637		527	119.05	10.7571		3	30212.4	364335	31858.1	409045	24602.3
	F528	117.083	180.96	177.52	184.97	540	783364	0.74	1	20	3	274029	274744	254617		FT0528	119.076	119.076	119.076	671.75	671.75	671.75	1	NA	3.60401e+06	NA		528	107.05	4.09807		1	89804.1	1.04281e+06	0	0	0	0		528	119.05	8.87132		1	15143.4	138484	0	0	0
	F529	117.083	254.38	250.44	261.3	540	4082600	1	0.73	476	3	1307964	1357915	1435437		FT0529	119.076	119.076	119.076	1176.86	1176.86	1176.86	1	1.0607e+06	NA	NA		529	107.05	4.20299		2	145922	188130	0	0	98056.7	1.32793e+06		529	119.05	6.65472		1	13462.8	31356.7	0	0	0
	F530	117.154	799.2	794.51	802.62	541	841764	1	0.99	115	2	534568	323426	0		FT0530	119.076	119.076	119.076	1014.66	1014.66	1014.66	1	NA	4.56821e+06	NA		530	107.05	4.75263		1	24038.5	40210	0	0	0	0		530	119.054	13.0091		3	2.12445e+06	1.73095e+07	2.25926e+06	1.56267e+07	2.3453e+06
	F531	142.766	170.1	165.57	175.81	875	727014	1	0.98	102	2	410188	0	336342		FT0531	119.976	119.976	119.976	675.233	674.069	675.235	3	77426.8	113675	112657		531	107.994	8.49228		2	13651.7	17856.3	0	0	10699	9903.49		531	119.073	2.06945		1	23992	31535.4	0	0	0
	F532	142.766	252.69	249.31	255.52	875	744815	1	0.98	124	2	323482	0	433338		FT0532	120.021	120.021	120.021	252.881	252.881	252.881	1	233991	NA	NA		532	107.994	8.68005		1	10704.1	27019.5	0	0	0	0		532	119.155	2.2041		1	15406.7	67993.5	0	0	0
	F533	160.04	393.24	389.74	394.98	1220	3443223	0.21	0.51	2	3	1157479	1150151	1145593		FT0533	120.055	120.055	120.055	780.882	780.321	780.883	3	1.64663e+06	1.84695e+06	2.14366e+06		533	107.994	8.71955		1	12988.1	20251.1	0	0	0	0		533	119.947	2.70772		3	81837.7	765974	87792.9	542654	73754.2
	F534	160.04	428.62	424.04	434.96	1220	27056946	1	0.86	15	3	8830010	9697082	8549854		FT0534	120.057	120.057	120.057	103.862	103.862	103.862	1	293617	NA	NA		534	107.994	8.80383		2	11221.9	43431.7	0	0	13860.8	29170.1		534	119.976	11.2582		3	36371.4	113692	34762.5	126203	37242.9
	F535	142.884	168.96	165.01	175.81	876	3162176	1	0.9	363	3	1069052	1114013	993759		FT0535	120.057	120.057	120.057	113.724	113.724	113.724	1	NA	NA	131688		535	108.007	8.23623		3	17213.7	39128.1	18304.5	41518.9	17484.7	46118.3		535	120.041	14.0069		1	17290.5	19391.5	0	0	0
	F536	142.884	252.69	248.17	257.82	876	2893992	1	0.99	198	3	929757	994595	988668		FT0536	120.856	120.856	120.856	252.595	252.31	252.881	2	284337	NA	203637		536	108.007	8.89207		3	24126.4	150639	18814	105328	26680.3	172955		536	120.042	13.7303		2	11819.3	15227.8	17470.3	50355	0
	F537	117.919	780.68	773.81	787.56	542	5838563	1	0.95	201	3	2061092	1984354	1850708		FT0537	120.888	120.887	120.888	252.039	251.759	252.32	2	749649	374056	NA		537	108.028	18.9192		2	12798.7	34951.3	12032.2	20462.7	0	0		537	120.045	2.88713		3	52171.7	185818	63980.5	340405	46918.6
	F538	117.919	803.75	797.47	810.56	542	3330895	1	0.99	238	3	1164500	1172170	1046850		FT0538	120.889	120.889	120.889	253.43	253.43	253.43	1	NA	NA	324770		538	108.028	18.9873		1	11729.1	11899	0	0	0	0		538	120.045	2.22345		1	16356.3	16663	0	0	0
	F539	90.0445	781.24	774.39	788.14	185	79040943	1	0.97	98	3	26295812	27057679	25755214		FT0539	120.901	120.901	120.901	134.568	134.568	134.568	1	NA	120846	NA		539	108.028	19.0804		2	15890.1	82326.1	0	0	11301.6	17665.4		539	120.055	13.0091		3	314297	2.25029e+06	326597	2.2629e+06	325624
	F540	160.044	455.38	448.39	462.36	1221	131725477	0.93	0.97	345	3	43662383	44202796	43885298		FT0540	120.971	120.971	120.971	777.489	777.489	777.489	1	NA	NA	42382		540	108.028	19.2156		3	14412.6	31939.2	16422.8	78158.8	12049.1	14392.7		540	120.067	10.4413		1	15264.6	48359.9	0	0	0
	F541	90.0469	780.68	773.81	787.56	186	7189274	1	0.96	14	3	2420749	2876856	2388523		FT0541	120.987	120.987	120.987	252.881	252.322	253.991	3	3.29516e+06	2.1661e+06	3.26011e+06		541	108.028	19.3412		3	15831.7	88530.3	14814.4	28923.2	14453.5	30349.9		541	120.067	12.2209		1	12534.1	42439.8	0	0	0
	F542	142.975	540.92	534.41	547.97	878	6398397	0.28	0.87	3	3	2077789	2131448	2213160		FT0542	121.01	121.01	121.01	253.447	253.447	253.447	1	NA	144941	NA		542	108.028	19.4073		3	15710.8	32727.2	17431.5	47760.9	15643.8	16595.2		542	120.067	4.24293		1	45346.1	245318	0	0	0
	F543	142.975	833.96	827.18	840.82	878	172727928	0.95	0.94	125	3	61055679	54977582	56719667		FT0543	121.014	121.014	121.014	144.911	144.911	144.911	1	2.21058e+07	NA	NA		543	108.028	19.4702		3	17969.2	54796.9	19604.1	26008.3	15403.5	33883.8		543	120.888	4.21003		3	181490	282709	273321	824333	233960
	F544	142.981	422.31	415.39	429.19	879	2763768	1	0.98	235	3	907872	1012272	885269		FT0544	121.015	121.015	121.016	252.32	251.759	252.87	3	282414	235781	287978		544	108.028	19.5957		3	16999.8	90540.2	19948.8	48314.2	16512.9	54812.7		544	120.887	2.94305		1	28402	57994.9	0	0	0
	F545	117.929	780.68	773.81	787.56	544	73869551	0.55	0.94	3	3	25014227	27097610	25733407		FT0545	121.029	121.029	121.029	252.87	252.32	252.884	3	6.61059e+08	5.06419e+08	5.64305e+08		545	108.028	19.7938		3	18728.5	249744	19276.2	101698	17115.1	101055		545	120.901	2.26349		3	28463.5	120965	23457.8	108441	25447.8
	F546	160.061	572.7	565.63	578.01	1222	124574573	0.97	0.98	21	3	40757992	38749515	41601505		FT0546	121.029	121.029	121.029	176.006	176.006	176.006	1	1.02971e+08	NA	NA		546	108.028	19.9387		1	16832.5	36592.6	0	0	0	0		546	120.971	12.9611		2	33939.3	80645.4	0	0	17348.2
	F547	160.061	582.13	578.01	589.17	1222	90707231	0.96	0.97	18	3	30214459	29875459	30880647		FT0547	121.043	121.043	121.043	252.32	252.32	252.32	1	301708	NA	NA		547	108.883	5.14052		1	15791.2	33878.3	0	0	0	0		547	120.987	4.20691		3	1.09905e+06	2.8856e+06	1.2822e+06	4.21538e+06	1.10524e+06
	F548	160.061	592.1	589.76	599.14	1222	18814633	0.65	0.99	4	3	6469535	6123089	6445843		FT0548	121.049	121.049	121.049	253.157	252.87	253.444	2	204520	NA	189109		548	108.902	5.66652		1	18396.9	20284.9	0	0	0	0		548	120.987	2.93479		3	92790.1	390138	150169	597017	124776
	F549	160.061	609.15	602.08	616.23	1222	192228737	1	0.97	33	3	74623566	51388377	66545961		FT0549	121.05	121.05	121.051	508.558	506.168	508.563	3	326295	294350	220179		549	108.902	5.71537		1	17176.6	35523.2	0	0	0	0		549	121.004	17.988		1	10000.7	16204.8	0	0	0
	F550	160.061	645.73	638.66	652.78	1222	167584765	1	0.97	44	3	61654647	48201253	58058032		FT0550	121.071	121.071	121.071	175.435	175.435	175.435	1	252013	NA	NA		550	109.015	19.0556		2	20149.3	40375.3	0	0	14635	39129		550	121.01	4.21628		3	77302.6	217089	145757	300798	89839
	F551	160.061	782.94	776.14	786.99	1222	2385677	0.64	0.57	5	3	1063155	640540	945316		FT0551	121.072	121.072	121.072	252.881	252.87	252.884	3	3.11868e+06	1.88683e+06	2.48724e+06		551	109.015	19.1396		3	19225	59077.8	16504.4	77013.2	19404.6	53896		551	121.016	4.2069		3	128484	296714	153190	353748	191939
	F552	160.061	816.82	811.13	823.09	1222	3496355	0.62	0.92	8	3	1398483	1186330	1357457		FT0552	121.072	121.072	121.072	330.808	330.808	330.808	1	NA	772612	NA		552	109.015	19.3086		2	22046	140101	0	0	18535	136319		552	121.016	2.92398		1	14257.4	19079.2	0	0	0
	F553	90.9713	677.35	670.39	684.33	187	8766728	1	0.89	4	3	3107547	3031598	2862252		FT0553	121.072	121.072	121.072	362.445	362.445	362.445	1	NA	969602	NA		553	109.016	19.6913		1	34560.7	464063	0	0	0	0		553	121.029	4.21315		3	169684816	5.97904e+08	210999952	8.43373e+08	193139072
	F554	90.9713	796.31	789.87	803.18	187	6362638	0.11	0.93	2	3	2097692	2098607	2070466		FT0554	121.072	121.072	121.072	420.212	420.212	420.212	1	NA	150387	NA		554	109.024	19.425		2	10392.4	25513.6	12312.8	45567.5	0	0		554	121.029	2.92844		3	19240870	1.19819e+08	23629382	1.33804e+08	20657668
	F555	160.077	171.8	167.84	178.67	1223	2068907	1	0.97	254	3	704024	690025	696696		FT0555	121.072	121.072	121.072	77.6226	77.6226	77.6226	1	NA	NA	1.59061e+06		555	109.024	19.8212		2	10588.5	35300.7	12631.1	20461.9	0	0		555	121.032	3.08632		1	161046	830395	0	0	0
	F556	118.01	780.12	774.39	786.99	547	5032318	1	0.87	448	3	796397	2150101	2086329		FT0556	121.073	121.073	121.073	177.153	177.153	177.153	1	NA	NA	85704.2		556	109.024	19.9052		2	13699.7	71709	14033.8	43592.3	0	0		556	121.032	7.10321		2	130973	427992	97119.9	380160	0
	F557	91.0036	529.1	521.99	536.19	188	201169749	0.69	0.77	97	3	66408464	65093569	69692716		FT0557	121.171	121.171	121.171	252.322	252.32	252.87	3	693960	393571	438770		557	109.029	2.79416		2	141054	1.10724e+06	137652	1.62519e+06	0	0		557	121.041	13.9507		3	59971.7	423303	42157.3	293030	59969.9
	F558	91.0206	158.8	153.16	165.57	192	1833834	0.65	0.94	139	3	1085511	281730	475165		FT0558	121.171	121.171	121.171	177.156	177.156	177.156	1	NA	36136.2	NA		558	109.996	3.18867		1	66045.1	1.01902e+06	0	0	0	0		558	121.041	11.1571		1	13914.2	30651.2	0	0	0
	F559	91.0214	150.34	145.86	153.72	193	933931	0.85	0.83	104	3	642781	81671	247261		FT0559	121.203	121.203	121.203	252.32	252.32	252.32	1	321587	NA	NA		559	110.044	4.86757		3	30093.3	334578	23938.3	80336.4	17970.8	46376.6		559	121.042	9.75458		1	11077.1	13999.6	0	0	0
	F560	91.0214	160.5	158.24	167.27	193	872130	1	0.97	149	3	380361	292921	215854		FT0560	121.957	121.957	121.957	125.887	125.887	125.887	1	NA	168971	NA		560	110.072	11.2942		2	31926.6	124887	0	0	33672.4	117697		560	121.044	4.20378		3	125313	230960	148154	308238	126548
	F561	118.023	798.62	791.6	805.46	548	63082585	1	0.99	607	3	20821033	21434606	20848328		FT0561	121.957	121.957	121.957	238.58	238.58	238.58	1	688933	NA	NA		561	110.072	13.6756		3	103658	812807	56395.3	65040.8	144757	1.81936e+06		561	121.049	4.2194		3	89433.4	218953	112894	351604	95653
	F562	160.106	162.19	159.37	168.4	1224	3952044	1	0.78	46	3	1359645	1395062	1351105		FT0562	121.957	121.957	121.957	113.129	113.129	113.129	1	NA	71717	NA		562	110.899	5.78373		1	21497.2	94771.5	0	0	0	0		562	121.05	8.44391		3	43302.6	380077	41609.6	351246	38040.5
	F563	160.106	174.66	170.1	180.96	1224	2902097	0.96	0.85	30	3	1030321	884772	1007004		FT0563	121.957	121.957	121.957	138.054	138.054	138.054	1	NA	160737	NA		563	110.983	5.33006		3	65247.2	704932	69958.8	787158	64940.8	765055		563	121.052	4.21473		1	30849.3	44106.2	0	0	0
	F564	160.106	227.88	220.88	234.89	1224	3833900	0.94	0.83	29	3	1306576	1211571	1300292		FT0564	121.957	121.957	121.957	315.053	315.053	315.053	1	588921	NA	NA		564	110.985	13.7004		3	1.38299e+06	8.45171e+06	1.278e+06	8.10736e+06	1.37757e+06	7.86116e+06		564	121.052	7.71099		3	13207.8	52144.2	15257.8	46907.5	16145
	F565	160.106	253.26	249.31	260.14	1224	5959437	1	0.96	157	3	1997027	1813588	2168822		FT0565	121.99	121.99	121.99	252.881	252.881	252.881	1	223301	NA	NA		565	110.993	3.15554		2	32937.9	59205.8	0	0	40919.9	144333		565	121.066	2.92846		3	90676.6	1.12883e+06	78291.6	1.1646e+06	80683.3
	F566	160.106	425.75	421.74	432.64	1224	1472535	0.88	0.81	57	3	463635	544428	484472		FT0566	121.999	121.999	122	1013.52	1013.5	1013.55	2	2.7945e+06	NA	504702		566	110.993	3.28578		2	38967.8	219871	0	0	41874.4	213041		566	121.066	4.21315		2	38453.2	48574.4	0	0	29100.9
	F567	142.996	189.58	183.83	196.53	882	3915866	0.2	0.89	4	3	1879542	1920710	1936038		FT0567	121.999	121.999	121.999	76.7796	76.7796	76.7796	1	2.27875e+08	NA	NA		567	110.993	3.35809		2	41540.7	258772	0	0	33027.1	257155		567	121.072	4.21627		3	1.06614e+06	3.2174e+06	1239774	3.95156e+06	1.20519e+06
	F568	142.996	432.64	425.75	439.62	882	10455927	0.21	0.89	2	3	4179541	4176313	4069991		FT0568	121.999	121.999	121.999	898.858	898.858	898.858	1	4.565e+07	NA	NA		568	110.993	3.57294		3	28315.4	211456	25964.1	85148	25401.3	166835		568	121.072	6.99866		3	53844.5	375780	58216.2	438101	58666.3
	F569	142.996	864.62	857.63	871.61	882	59029452	0.89	1	4	3	20014115	20878881	21084635		FT0569	122	122	122	1077.5	1077.5	1077.5	1	NA	NA	197516		569	111.009	14.179		3	2.02799e+06	1.60874e+07	2.19181e+06	1.67593e+07	2371369	1.81698e+07		569	121.072	2.92209		3	123227	714370	150116	604104	110026
	F570	160.131	163.88	160.5	170.1	1226	2613725	1	0.98	356	3	862186	994567	844574		FT0570	121.999	121.999	121.999	153.336	153.336	153.336	1	1.87105e+09	NA	NA		570	111.02	7.59135		3	709847	6.54916e+06	731830	6.28896e+06	697670	6.33103e+06		570	121.171	4.20691		3	361397	467533	392968	694517	331262
	F571	160.131	249.88	243.01	252.69	1226	1525642	1	0.88	147	3	558811	532259	457013		FT0571	122	122	122	961.307	961.012	961.603	2	NA	1.12561e+06	5.5955e+06		571	111.057	5.32358		3	67391.5	687937	68364.9	752495	63060.1	782067		571	121.171	2.93481		3	28086.9	55860.4	37308.4	93093.4	33091.6
	F572	91.0221	150.9	144.18	151.47	194	24877404	1	0.97	5	3	14878666	1941152	8071586		FT0572	122	122	122	105.285	104.989	105.58	2	NA	2.23853e+08	2.24928e+08		572	111.056	11.299		2	33724.2	95727.1	0	0	23619.2	83948		572	122.009	2.59162		3	46206.5	103576	63765.7	227564	80458.2
	F573	91.0221	155.41	151.47	162.19	194	47410390	1	0.91	7	3	26540471	6600351	14113376		FT0573	122	122	122	1040.95	1040.09	1041.82	2	NA	557276	2.34318e+06		573	111.081	3.01122		3	50795.4	284871	67502	429288	52702.3	269771		573	122.022	14.4207		3	201222	3.10632e+06	231601	3.16482e+06	195940
	F574	91.0221	184.4	178.1	191.32	194	22072976	0.97	0.65	6	3	7716269	7247663	7133044		FT0574	122	122	122	138.05	136.892	139.208	2	NA	1.73286e+09	1.90277e+09		574	111.081	4.22566		3	115949	481885	144899	345413	162134	213767		574	122.033	4.21003		3	13052455	4.44242e+07	16554288	5.82449e+07	15047829
	F575	91.0221	199.42	198.27	201.74	194	5707029	0.54	0.71	3	3	1993231	1843449	1877349		FT0575	122	121.999	122	865.647	864.195	867.099	2	4.14514e+07	8.90718e+07	NA		575	111.081	5.33478		1	19788.1	19939.8	0	0	0	0		575	122.033	2.92844		3	1.45126e+06	8.23684e+06	1889079	9.99248e+06	1.59033e+06
	F576	91.0221	205.21	201.74	211.58	194	20442688	0.64	0.58	3	3	5455625	5230535	4875380		FT0576	122	121.999	122	989.173	987.086	991.26	2	1.78621e+06	NA	471512		576	111.082	7.04813		1	21544.8	43066.8	0	0	0	0		576	122.036	4.26193		1	42473.9	145959	0	0	0
	F577	118.051	610.33	603.26	617.41	552	5455257	0.16	0.94	7	3	3311226	2203212	2864245		FT0577	122	122	122	890.027	890.027	890.027	1	NA	NA	4.45392e+07		577	111.144	5.32507		1	14708.2	18230.9	0	0	0	0		577	122.037	2.91258		3	51274.7	461625	49785.7	419894	41469.2
	F578	118.051	646.9	639.84	652.19	552	4304634	0.11	0.94	5	3	2620066	1776678	2267951		FT0578	122	122	122	759.249	759.249	759.249	1	NA	1.06174e+08	NA		578	111.144	5.33647		2	14482.6	16708.3	23761.6	90565.6	0	0		578	122.076	4.21003		3	88558.3	127590	101763	240084	91938.6
	F579	118.051	781.24	774.39	788.14	552	1193553092	1	0.91	112	3	559574860	578749471	567301962		FT0579	122.033	122.033	122.033	252.87	252.32	252.884	3	5.10087e+07	4.2907e+07	4.29934e+07		579	111.947	14.1081		3	17850.6	25706.2	20904.1	90280.4	28941.4	58135.8		579	122.085	5.45495		1	12741.7	12257.3	0	0	0
	F580	160.949	198.27	197.11	200.58	1227	1432985	0.13	0.81	2	3	471844	458286	509855		FT0580	122.033	122.033	122.033	176.006	176.006	176.006	1	7.99159e+06	NA	NA		580	111.947	14.4407		2	14092.6	20049	24207.9	22670.9	0	0		580	122.967	8.40663		1	10685.7	11405.7	0	0	0
	F581	160.949	827.75	820.8	830.01	1227	8904795	0.7	0.98	16	3	2293551	3574561	3085398		FT0581	122.036	122.036	122.036	1185.78	1185.78	1185.78	1	NA	577672	NA		581	111.947	14.5702		3	14373	23158.8	14887.1	42766.7	13737.3	31201.4		581	122.985	14.3659		3	76337.5	432048	72517.4	406127	64985.8
	F582	160.949	833.96	830.01	839.09	1227	20888186	0.88	0.87	29	3	7743318	6171797	6990071		FT0582	122.985	122.985	122.985	862.432	861.296	862.448	3	398119	183579	436661		582	111.947	14.8895		2	13415.8	15157.1	0	0	13919.3	43987		582	122.993	9.67628		1	17070.6	234703	0	0	0
	F583	160.968	834.52	829.44	841.4	1229	12573814	0.78	0.94	63	3	4731161	3681930	4145006		FT0583	123.026	123.026	123.026	864.19	864.19	864.19	1	NA	21353.2	NA		583	111.987	8.80998		3	14105.1	22854.8	12936.8	29603.3	13261.6	16399.9		583	123.009	13.207		1	52993.8	281532	0	0	0
	F584	118.059	253.26	250.44	260.14	553	2864391	0.15	0.85	3	3	964974	907768	1003985		FT0584	123.034	123.034	123.034	252.881	252.87	252.884	3	2.44124e+06	2.47577e+06	2.39233e+06		584	112.012	14.2014		3	131738	808739	125894	895365	133756	966888		584	123.026	14.4032		1	20717.5	69182.5	0	0	0
	F585	118.059	425.75	419.43	432.07	553	2056428	0.13	0.85	7	3	681149	731118	701291		FT0585	123.036	123.036	123.036	252.881	252.322	253.43	3	1.56031e+06	999559	1.60227e+06		585	112.017	5.14052		1	22820.4	32527.9	0	0	0	0		585	123.034	4.21315		3	747276	2.56147e+06	895074	3.08148e+06	768913
	F586	160.974	836.22	830.01	843.14	1230	1500010	1	0.94	113	3	672293	410203	441308		FT0586	123.036	123.036	123.036	176.579	176.579	176.579	1	101929	NA	NA		586	112.017	5.32358		3	79802.6	899155	86374	1.01112e+06	87073.9	1.01329e+06		586	123.034	6.99547		3	39761.5	223427	45729	345720	51728.5
	F587	118.076	673.87	666.89	680.83	554	9796680	0.79	0.9	65	3	3326199	3261608	3397025		FT0587	123.081	123.081	123.081	254.011	254.011	254.011	1	NA	97262.7	NA		587	112.017	11.9357		2	15894.4	14557.3	13308.9	23316.4	0	0		587	123.034	2.93163		3	84326.9	352780	109105	399229	75446
	F588	143.021	461.78	461.2	464.12	884	917325	0.17	0.78	3	3	315335	328340	284428		FT0588	123.902	123.902	123.902	779.188	779.188	779.753	3	1.96968e+06	1.12013e+07	6.03173e+06		588	112.023	5.32598		2	451192	6.53788e+06	0	0	463118	6.22235e+06		588	123.036	4.21315		3	390243	1.27241e+06	609000	1.69707e+06	441359
	F589	143.021	865.78	858.79	872.78	884	20040996	1	0.93	6	3	6749618	6800737	6836098		FT0589	123.902	123.902	123.902	427.1	425.955	428.248	3	5.10572e+06	7.60024e+06	727286		589	112.023	7.5624		2	27889	56610.6	32531	193564	0	0		589	123.036	7.05301		3	28711.6	115909	22896.7	78200.5	24230.4
	F590	160.977	539.74	532.64	546.8	1231	6450799	0.32	0.85	3	3	2161981	2165032	2182200		FT0590	123.902	123.902	123.902	411.537	411.537	411.537	1	NA	NA	5.02014e+06		590	112.023	7.59942		1	40013.8	139484	0	0	0	0		590	123.036	2.94115		3	48038.1	165056	61428.3	191320	57354.2
	F591	160.993	834.52	827.75	841.4	1232	5529941	0.9	0.94	341	3	2033868	1757672	1776346		FT0591	123.902	123.902	123.902	802.941	802.941	802.941	1	NA	NA	9.27687e+06		591	112.088	16.7961		3	109143	711568	106229	747107	81143.5	618318		591	123.081	2.83966		3	63576.2	655901	65444.3	739439	65267.9
	F592	91.04	184.4	181.54	187.27	200	898868	0.25	0.68	2	3	360757	226861	322250		FT0592	123.902	123.902	123.902	672.331	672.331	672.331	1	NA	NA	1.12151e+06		592	112.088	16.9772		1	23437.4	112748	0	0	0	0		592	123.081	4.22722		2	68258.7	94306.4	0	0	31220.6
	F593	91.04	249.31	243.59	256.09	200	3702596	0.51	0.69	6	3	1255591	1196594	1273411		FT0593	123.902	123.902	123.902	839.681	839.681	839.681	1	NA	NA	1.57701e+06		593	112.937	14.0296		2	82916.1	675382	75128.7	586685	0	0		593	123.902	12.9966		3	823038	6.63968e+06	761775	6.34335e+06	750509
	F594	91.04	424.04	417.12	426.32	200	230275406	0.94	0.95	754	3	79385036	72125260	78782110		FT0594	124.023	124.022	124.023	243.216	240.324	246.646	3	1.19709e+06	1.42678e+06	1.4193e+06		594	112.988	3.38157		1	24902.8	56349	0	0	0	0		594	123.902	3.12278		3	238239	2.86577e+06	235052	2.94811e+06	241615
	F595	91.04	429.77	426.32	436.7	200	193525141	0.91	0.98	711	3	65747715	62362009	65434417		FT0595	124.984	124.984	124.984	155.037	153.907	155.597	3	1.1049e+06	1.87334e+06	1.4178e+06		595	112.988	4.27783		1	34956	76636	0	0	0	0		595	124.001	14.4272		3	34693.1	437374	40032.5	451824	34851.4
	F596	118.927	780.12	773.22	786.99	557	17903734	0.51	0.92	5	3	6201401	6302285	6068096		FT0596	125.001	125.001	125.001	811.932	811.932	811.932	1	1.06684e+06	NA	NA		596	112.988	4.36054		2	28990.3	121658	0	0	29624.6	49682.2		596	124.007	11.2582		3	92074.7	973902	87183.8	819121	101694
	F597	118.927	806.6	801.48	810	557	5200176	0.48	0.9	2	3	1672808	2005751	1943877		FT0597	125.036	125.035	125.036	802.861	802.844	802.941	3	2.9396e+06	2.95223e+06	2.91436e+06		597	112.988	4.59715		1	39189.8	514183	0	0	0	0		597	124.007	18.6525		1	15086.4	28453.9	0	0	0
	F598	161.045	431.49	425.18	438.45	1233	6398217	0.13	0.9	3	3	2623024	2695825	2826698		FT0598	125.055	125.055	125.055	281.087	281.087	281.087	1	NA	NA	32740.5		598	112.988	6.0666		1	34707.2	100341	0	0	0	0		598	124.022	4.05486		3	132628	1.43745e+06	131517	1.48722e+06	135173
	F599	161.045	783.51	776.71	790.45	1233	225395715	1	0.92	18	3	75370236	78264727	73580888		FT0599	125.061	125.061	125.061	253.439	253.43	253.447	2	NA	1.32906e+06	1.35598e+06		599	113.022	3.18059		3	112088	1.96181e+06	130527	2.16482e+06	134217	1.81612e+06		599	124.022	6.84094		3	17786.4	62363.2	14453.2	76108.7	16123.5
	F600	161.045	802.62	798.04	809.44	1233	156774462	0.64	0.94	12	3	51882911	52063886	54356579		FT0600	125.072	125.072	125.072	678.131	676.973	678.131	3	539292	303664	561777		600	113.036	13.4035		3	703450	4.97326e+06	759971	4.49942e+06	749004	4.68712e+06		600	124.022	2.83019		3	51202.9	112878	60014.8	81096.1	50793.2
	F601	118.933	779.55	772.63	785.78	558	4534293	0.5	0.93	3	3	1476778	1655116	1488524		FT0601	125.899	125.899	125.899	187.481	187.481	187.481	1	NA	579026	NA		601	113.061	4.21941		3	545175	3.75074e+06	486897	3.54093e+06	526762	3.42475e+06		601	124.04	13.2855		1	35064	246841	0	0	0
	F602	161.047	455.96	448.98	462.95	1234	7723621	0.89	0.97	277	3	2617623	2664204	2494059		FT0602	125.9	125.9	125.9	186.616	186.328	186.904	2	NA	273260	532660		602	113.072	9.28209		2	15468.1	50555.5	16371.4	61661.6	0	0		602	124.052	4.73491		2	162466	1.64016e+06	0	0	267800
	F603	118.942	828.88	823.67	835.09	559	4060506	1	0.87	16	3	1643658	1088074	1356843		FT0603	125.9	125.9	125.9	426.24	425.953	426.527	2	3.31507e+06	1.64982e+06	NA		603	113.072	13.6402		3	58841.8	326132	73512.4	305712	86314.2	257153		603	124.984	2.57907		3	177120	1.94265e+06	215243	2.27476e+06	177352
	F604	118.942	840.24	835.09	847.22	559	3777314	0.82	0.94	10	3	1145552	1419005	1297265		FT0604	125.9	125.9	125.9	781.165	780.882	781.448	2	4.35986e+06	960523	NA		604	113.072	16.7643		3	50818.4	265566	50342.7	367375	47525.3	152834		604	124.991	5.00815		1	24057	34591.8	0	0	0
	F605	118.942	861.71	854.71	868.69	559	4807871	0.91	0.98	12	3	1592515	1643492	1672057		FT0605	125.9	125.9	125.9	522.821	522.821	522.821	1	465826	NA	NA		605	113.072	16.9974		3	13779.6	19680.1	18175.8	34680.6	28633.3	59879.6		605	125.001	13.5328		3	157378	1.06502e+06	165070	984191	131812
	F606	92.0254	458.87	451.89	465.87	205	7042779	0.24	1	15	3	2543140	2512209	2391304		FT0606	125.9	125.9	125.9	803.411	803.411	803.411	1	NA	395204	NA		606	113.097	3.77035		3	31630.8	176085	22290.9	110330	21156.7	88437.9		606	125.022	4.26032		2	31535	54424.2	0	0	28990.4
	F607	143.035	179.82	174.66	186.7	885	5447144	0.47	0.72	3	3	2360895	2329927	2409274		FT0607	126.039	126.039	126.039	802.941	802.941	802.941	1	NA	NA	93543.5		607	113.097	3.90978		3	16941.2	22337.8	23052.2	57847.9	20710.2	83087.7		607	125.024	13.9064		3	80644.6	399654	91440	457854	92886.8
	F608	143.035	252.69	245.88	258.98	885	7698933	0.31	0.85	3	3	3264515	3201202	3036436		FT0608	126.996	126.996	126.996	164.072	162.946	165.203	3	145502	151028	151356		608	113.926	2.26863		1	20157.2	68330.5	0	0	0	0		608	125.024	4.21864		2	104709	215712	100748	231533	0
	F609	143.035	716.04	709.03	723.04	885	24514287	0.86	0.89	10	3	8695877	8811029	8885735		FT0609	127.001	127.001	127.001	539.964	539.964	539.964	1	NA	8.63978e+07	NA		609	113.926	2.33766		3	28278.4	79596.1	30131.8	114323	34716.9	177919		609	125.036	13.3688		3	553752	2.7686e+06	482098	3.06473e+06	480210
	F610	143.035	782.38	775.56	789.29	885	3936674	0.45	0.84	2	3	1981154	2060344	1773530		FT0610	127.001	127.001	127.001	498.459	498.459	498.459	1	NA	5.30189e+07	NA		610	113.926	11.9146		1	21722.1	123528	0	0	0	0		610	125.036	4.70252		3	127934	795953	112510	840438	122902
	F611	92.0434	423.46	416.55	425.75	207	7241801	0.97	0.97	503	3	2539569	2233676	2488679		FT0611	127.006	127.006	127.006	802.941	802.276	803.427	3	213359	82667.9	208031		611	113.926	13.0154		3	320382	2.31585e+06	290608	1.95437e+06	306248	2.36197e+06		611	125.043	14.8316		3	18744.6	181988	24817.3	227885	17777.2
	F612	92.0434	428.04	425.75	434.96	207	6518820	0.97	0.98	493	3	2264399	2122324	2153847		FT0612	127.017	127.017	127.017	420.792	420.212	421.364	3	7.66033e+06	7.60787e+06	7.55575e+06		612	113.926	13.4003		3	158596	1.41841e+06	221932	1.15457e+06	191353	1.13639e+06		612	125.047	7.29637		3	19445	108888	16521.2	91560.4	22029.3
	F613	161.057	253.82	251.57	257.82	1235	577995	0.92	0.96	15	3	201328	139751	242974		FT0613	127.051	127.051	127.051	802.941	802.844	803.427	3	5.11312e+07	4.91211e+07	4.9809e+07		613	113.926	13.6559		3	60049	269797	78370.1	321897	54870.4	295668		613	125.061	4.2194		3	368162	1.44269e+06	277056	1.29339e+06	368585
	F614	161.057	727.15	720.12	734.22	1235	2252158	1	0.99	134	3	730672	759468	785499		FT0614	127.076	127.076	127.076	253.444	253.43	253.447	3	2.05883e+06	2.05102e+06	2.53659e+06		614	113.935	1.32598		2	17356.4	51403.7	0	0	20634.8	47608.3		614	125.061	16.9013		1	25439	57490.6	0	0	0
	F615	161.057	777.29	770.26	784.07	1235	2951226	1	1	58	3	975716	1003913	1029045		FT0615	127.113	127.113	127.113	253.444	253.43	253.447	3	700037	715183	650429		615	113.935	1.51937		2	22004.6	33638.2	0	0	16169.5	40296.2		615	125.072	11.2969		3	123668	518664	140213	540163	149052
	F616	143.046	566.81	559.75	573.88	887	5317707	1	1	16	3	1774151	1799798	1863707		FT0616	127.113	127.113	127.113	423.665	423.665	423.665	2	NA	95808.8	115498		616	113.935	1.81453		1	21092	53180.8	0	0	0	0		616	125.097	2.82076		3	126310	1.5639e+06	128997	1.53189e+06	106619
	F617	92.928	413.07	411.91	419.43	210	44671486	0.12	0.87	2	3	14662929	15462770	14559787		FT0617	127.989	127.989	127.989	810.801	810.227	810.943	3	497128	506351	194249		617	113.935	6.95205		1	19377.8	39144.9	0	0	0	0		617	125.097	4.22254		3	133211	521707	162010	630249	143978
	F618	161.064	572.11	565.04	577.42	1236	7666583	1	0.99	16	3	2484699	2391029	2589207		FT0618	128.033	128.033	128.033	780.882	780.321	781.448	3	5.08549e+06	4.77213e+06	4.82087e+06		618	113.952	6.14463		1	13685.3	17662.1	0	0	0	0		618	125.097	7.07216		3	48454.7	186701	56758.6	229155	48755.6
	F619	161.064	582.13	577.42	589.17	1236	6102985	0.97	0.98	14	3	2097579	2001051	2028081		FT0619	128.035	128.035	128.035	620.562	620.485	620.565	3	1.24333e+07	1.68718e+07	1.70068e+07		619	113.994	9.67795		2	12771.3	21489.9	0	0	13995.2	12150.5		619	125.097	11.6621		3	34084.8	220230	31084.1	210728	33127.2
	F620	161.064	609.74	602.67	616.82	1236	12150782	1	0.97	38	3	4781242	3187186	4288423		FT0620	128.035	128.035	128.035	810.227	809.804	810.235	3	1.11767e+08	1.19065e+08	1.07933e+08		620	114.017	11.9742		3	93982.4	722132	91041.8	651057	95882	691254		620	125.899	12.9966		3	213713	1.46627e+06	222168	1.93625e+06	246260
	F621	161.064	645.73	638.66	652.78	1236	10588612	1	0.98	40	3	4033574	2995427	3629777		FT0621	128.035	128.035	128.035	668.846	668.266	668.847	3	6.23496e+07	1.45463e+08	1.47302e+08		621	114.028	11.9698		2	65740.3	743501	68428.5	834934	0	0		621	125.899	3.13881		3	94811.9	916166	79972.8	893810	67988.4
	F622	119.023	798.62	793.93	804.32	562	11467696	1	0.98	1427	3	3732140	3950908	3803648		FT0622	128.035	128.035	128.035	649.511	649.511	649.511	1	1.48077e+07	NA	NA		622	114.031	19.0765		1	14146.9	51074	0	0	0	0		622	125.9	13.0028		3	327018	2.65343e+06	350046	2.76728e+06	371763
	F623	143.053	168.96	165.57	174.66	889	23072685	1	0.92	318	3	9824997	3756993	9507695		FT0623	128.048	128.048	128.048	803.427	803.411	803.512	3	258822	178982	301161		623	114.031	19.1698		2	11581.6	19464.2	0	0	11052.7	21308.1		623	125.9	3.11317		3	98634.9	1.28751e+06	105314	1.24266e+06	103208
	F624	143.053	175.81	174.66	180.96	889	5092019	1	0.91	77	3	2038706	1417213	1648100		FT0624	128.055	128.055	128.055	803.411	802.295	803.512	3	971202	2.65985e+06	1.4839e+06		624	114.031	19.4767		3	16979.6	49197.9	15475.3	19611.8	13715.2	43338.1		624	125.929	13.6591		3	47675.9	412491	44408.2	432178	53013
	F625	143.053	251.57	247.6	258.4	889	27112438	1	0.93	229	3	8992190	9550575	8589673		FT0625	128.08	128.08	128.08	254.007	254.007	254.007	1	99706.4	NA	NA		625	114.031	19.4867		3	13446.2	57958.2	17195.2	114052	15613.3	14453.1		625	125.929	12.5555		1	10202.1	10759.9	0	0	0
	F626	161.082	179.82	172.95	186.7	1237	14377962	0.32	0.9	2	3	4733496	4647401	5057980		FT0626	128.081	128.081	128.081	809.804	809.804	809.804	1	NA	NA	531516		626	114.039	19.4437		1	11072.3	30294.1	0	0	0	0		626	125.929	1.17827		1	18357.4	122040	0	0	0
	F627	161.082	253.26	246.46	260.14	1237	87439406	1	0.82	9	3	28561716	29371765	29566840		FT0627	128.96	128.96	128.96	531.097	529.323	532.871	2	NA	5.15323e+06	451335		627	114.039	19.834		2	12199.1	18455.6	0	0	11516.7	14669.6		627	126.056	7.19649		3	396415	4.3657e+06	388059	4.40943e+06	405110
	F628	161.082	279.33	274.08	279.91	1237	26381996	0.34	0.73	6	3	8766545	8914821	8727433		FT0628	128.96	128.96	128.96	513.318	513.318	513.318	1	NA	NA	852627		628	114.044	12.0021		1	18914.3	25422	0	0	0	0		628	126.056	4.21628		3	333473	1.55758e+06	412339	1.82667e+06	392315
	F629	161.082	425.75	421.16	432.07	1237	5443240	0.28	0.84	5	3	1870369	1847999	1773604		FT0629	128.999	128.999	128.999	410.946	409.787	412.106	2	3.62214e+06	3.76694e+06	NA		629	114.064	2.92057		1	32089.2	42009.6	0	0	0	0		629	126.092	7.62689		3	33627.4	393155	30187.8	385022	32921.7
	F630	93.0013	150.34	143.62	153.16	212	6351056	1	0.99	6	3	4249681	291598	1712135		FT0630	128.999	128.999	128.999	395.195	395.195	395.195	1	NA	NA	3.81293e+06		630	114.064	2.94917		1	39672.8	84877.3	0	0	0	0		630	126.092	2.31836		3	42599.3	177149	41819	131683	40340
	F631	93.0013	155.98	153.16	162.75	212	8229604	1	0.97	8	3	4542826	1358660	2339076		FT0631	129.014	129.014	129.014	422.514	420.789	423.092	3	2.65829e+06	1.8004e+06	2.47258e+06		631	114.064	3.00345		2	28029.7	27068.8	39492	49312.1	0	0		631	126.935	7.22536		3	23515.5	297598	28795.3	371987	30494.4
	F632	93.0013	184.4	177.52	191.32	212	3834679	0.53	0.83	3	3	1276352	1344666	1263256		FT0632	129.019	129.019	129.019	831.474	831.092	831.855	2	NA	2.36407e+06	3.16172e+06		632	114.064	3.13647		2	29148.9	41191	0	0	18721.3	18488.7		632	126.935	3.10547		1	32532.9	368890	0	0	0
	F633	119.048	781.24	774.39	788.14	569	6287366	1	0.93	86	3	2051923	2121811	2171322		FT0633	129.039	129.039	129.039	810.227	809.804	810.235	3	6.68649e+06	5.55771e+06	5.67591e+06		633	114.064	10.0022		2	15556.5	41923.2	18370.7	43823.7	0	0		633	126.936	2.55572		1	114702	1.1038e+06	0	0	0
	F634	143.054	168.96	166.14	171.8	890	5861799	0.5	0.83	17	3	822276	4481061	569462		FT0634	129.039	129.039	129.039	671.168	668.266	674.069	2	1.70082e+06	1.33463e+06	NA		634	114.064	9.99733		2	21569	31089.8	15195.7	32503.8	0	0		634	126.996	2.73907		3	66837.1	237547	67595.9	158827	107985
	F635	143.054	172.37	171.8	178.1	890	2825585	0.63	0.64	10	3	916126	234570	1686889		FT0635	129.045	129.045	129.045	174.864	174.864	174.864	1	90770.4	NA	NA		635	114.064	10.1136		2	16923.2	24451.5	0	0	18835	118034		635	127.006	13.3688		3	52352.6	210654	46449.1	212970	52912.4
	F636	143.054	180.96	178.1	184.97	890	1552244	0.63	0.88	6	3	520548	592418	452278		FT0636	129.045	129.045	129.046	253.717	253.444	253.991	2	211436	NA	134950		636	114.064	10.1837		2	17889.8	30655.9	18595.9	90109.7	0	0		636	127.015	16.8328		1	37915.4	94375.8	0	0	0
	F637	143.054	432.64	430.92	439.62	890	1596862	0.56	0.87	12	3	516196	529513	567153		FT0637	129.067	129.067	129.067	701.027	701.027	701.027	1	NA	NA	42246.9		637	114.068	12.0021		1	15748.3	23702.8	0	0	0	0		637	127.017	7.01784		3	527439	7.46465e+06	561150	7.61467e+06	557040
	F638	161.913	154.28	147.54	161.06	1239	8193687	0.54	0.88	26	3	2253947	3115302	2848866		FT0638	129.092	129.092	129.092	253.444	253.43	253.447	3	4.3858e+07	3.66547e+07	4.10837e+07		638	114.095	11.9645		3	84203.9	595501	86137.8	644977	91887	681483		638	127.04	4.21003		3	557566	2.54677e+06	427075	2.37011e+06	409974
	F639	161.913	735.39	728.33	742.46	1239	9196007	0.52	0.98	3	3	3044396	3186173	3038271		FT0639	129.102	129.102	129.103	427.961	427.1	428.823	2	42387.2	NA	35734		639	114.185	11.9536		2	28381	117866	0	0	29516	57526.2		639	127.047	8.39514		2	11359.9	144797	11938.4	168480	0
	F640	161.913	773.22	766.12	780.12	1239	9276913	0.55	0.89	3	3	3059512	3409412	3074986		FT0640	129.103	129.103	129.103	678.133	677.553	678.71	3	107159	90654.7	53084.2		640	114.916	4.23973		1	86973.2	80633	0	0	0	0		640	127.051	13.3751		3	8177454	5.29855e+07	8896661	5.17268e+07	8.32114e+06
	F641	161.913	788.14	781.24	795.09	1239	6920078	0.47	0.96	2	3	2249250	2473523	2188753		FT0641	129.139	129.139	129.139	174.864	174.864	174.864	1	77311.3	NA	NA		641	114.915	4.34122		2	24820.9	23178.7	0	0	21853	28843.9		641	127.051	11.2904		3	94050.2	452749	110954	473878	103720
	F642	161.913	807.74	800.91	810.56	1239	3884651	0.47	0.66	2	3	1376935	1331856	1158497		FT0642	130.004	130.004	130.004	542.894	542.314	543.473	2	248425	269785	NA		642	114.945	4.23032		1	112808	99938.5	0	0	0	0		642	127.059	7.18694		3	33450.1	193857	29109.4	216796	32298.9
	F643	161.913	812.84	810.56	816.82	1239	2936120	0.47	0.91	2	3	1027249	1065135	954793		FT0643	130.051	130.051	130.051	542.887	541.139	542.905	3	5.44498e+07	5.19106e+07	5.21075e+07		643	114.945	4.24062		2	93583	107102	0	0	108421	392894		643	127.076	4.23191		3	619372	2.47511e+06	725230	3.09633e+06	702265
	F644	119.05	166.7	160.5	173.52	570	6913541	1	0.94	48	3	2322939	2389035	2292980		FT0644	130.07	130.07	130.07	425.382	425.382	425.382	1	NA	NA	23564.8		644	114.951	7.33868		2	14038.7	13412.8	19488	31033.8	0	0		644	127.097	13.3814		3	51195.9	204732	50164.8	214023	47095.8
	F645	119.05	247.03	240.12	253.82	570	5369320	0.95	0.81	18	3	1895392	1668223	1843392		FT0645	130.087	130.087	130.087	558.215	558.144	559.966	3	1.71201e+08	2.21815e+08	2.14577e+08		645	114.98	13.9276		2	2.00188e+06	2.5069e+07	0	0	1.8378e+06	2.39216e+07		645	127.113	4.2194		3	249911	712368	284249	698916	240449
	F646	162.023	433.8	426.9	437.87	1240	10201210	1	0.98	200	3	3346490	3571658	3345772		FT0646	130.087	130.087	130.087	590.548	588.773	591.133	3	2.15579e+08	4.89161e+07	5.79027e+07		646	114.99	8.31191		3	10645.5	23796.9	14101.1	37999.1	10048.2	12254.7		646	127.113	7.06897		3	38091.6	99923.6	33316.9	90676	35139.2
	F647	162.023	443.13	437.87	450.14	1240	12658204	1	0.96	186	3	4130689	4342635	4225469		FT0647	130.095	130.095	130.095	253.444	253.43	253.447	3	3.52609e+06	2.60016e+06	2.92128e+06		647	115.001	3.19023		3	83014.8	1.07811e+06	89360.7	1.1944e+06	74625.4	1.22562e+06		647	127.113	2.30549		3	151867	554590	142328	556718	139265
	F648	119.054	781.24	774.39	788.14	571	76868074	1	0.92	270	3	25462038	26281294	25149742		FT0648	130.095	130.095	130.095	174.864	174.864	174.864	1	1.80925e+06	NA	NA		648	115.001	3.42973		1	55279.7	296768	0	0	0	0		648	127.881	11.1506		2	18675.5	36376.9	0	0	17523.6
	F649	162.04	456.55	449.56	463.53	1241	5353403	0.88	0.99	270	3	1764794	1825870	1820990		FT0649	130.098	130.098	130.098	540.552	540.552	540.552	1	NA	77902.5	NA		649	115.004	13.0216		3	1.83015e+06	9.03692e+06	1.75681e+06	8.90673e+06	1.74575e+06	8.95426e+06		649	127.881	13.5113		2	23804.6	31647.3	18061.2	37405.6	0
	F650	162.041	819.66	812.84	826.61	1242	12620332	1	0.99	20	3	4211693	4287487	4569545		FT0650	130.134	130.134	130.134	593.479	593.479	593.479	1	NA	NA	1.37103e+06		650	115.007	1.08928		1	15347.9	22035.7	0	0	0	0		650	127.897	12.9966		3	122214	866278	149989	938434	118815
	F651	162.041	846.06	839.09	851.25	1242	6612432	0.82	0.8	12	3	2246741	2208467	2220978		FT0651	130.887	130.887	130.887	820.456	820.45	820.461	2	101210	122313	NA		651	115.007	1.1182		1	16374.5	28156.4	0	0	0	0		651	127.897	3.13883		3	37964	296158	37128	351610	42180
	F652	162.041	977.48	970.4	984.61	1242	4914023	0.58	0.86	3	3	1639064	1648070	1702214		FT0652	130.944	130.944	130.944	144.364	144.363	144.911	3	1.05063e+07	4.9156e+06	1.08718e+07		652	115.007	1.19538		1	17614.7	21732	0	0	0	0		652	127.989	13.5107		3	125284	599385	102480	579302	91673
	F653	93.0345	176.38	169.53	181.54	221	12456227	0.41	0.51	2	3	4176037	4794638	5136253		FT0653	130.957	130.957	130.957	410.954	410.954	410.954	1	NA	NA	3.11901e+07		653	115.007	1.27262		1	18974.3	16576.2	0	0	0	0		653	127.989	11.1292		3	53888.3	725416	45564.3	707599	51128.6
	F654	93.0345	252.69	246.46	258.98	221	24727606	1	0.9	8	3	8181450	10119400	8152489		FT0654	130.996	130.996	130.996	413.851	413.851	413.851	1	1.5283e+06	NA	NA		654	115.007	1.52407		1	17483	25251.2	0	0	0	0		654	127.996	14.4208		3	54923.3	672401	54290.4	603231	48762.8
	F655	93.0345	711.37	704.94	716.62	221	2149222	0.11	0.89	2	3	1194132	1199866	1330893		FT0655	130.996	130.996	130.996	406.289	406.289	406.289	1	NA	2.61064e+06	NA		655	115.007	1.89649		3	20988.5	30494.6	16465.5	24939.4	13620.6	39227.9		655	128.005	14.424		3	25550.2	186519	26619.1	222311	24985.2
	F656	119.947	165.01	158.8	171.8	577	2046608	0.06	0.92	9	3	575386	750919	791846		FT0656	130.996	130.996	130.996	358.93	358.93	358.93	1	71325.9	NA	NA		656	115.007	2.24421		3	18340.7	17457.1	21974.9	35277	20713.9	33904		656	128.01	12.2111		1	12703.6	13398.5	0	0	0
	F657	119.947	354.04	347.02	359.9	577	6004426	0.07	0.82	2	3	2149462	1940092	1956073		FT0657	130.996	130.996	130.996	368.87	368.87	368.87	1	NA	NA	102336		657	115.007	3.9106		2	17717.3	28968.8	0	0	16563	36493.4		657	128.01	1.13969		1	26284.2	30325.3	0	0	0
	F658	162.042	497.63	490.53	504.76	1243	5124628	1	0.99	134	3	1636504	1801844	1746639		FT0658	131.035	131.035	131.035	784.298	784.298	784.298	1	NA	NA	3.8829e+06		658	115.007	3.92598		3	18677.5	21620.3	14391.8	25661.2	15326.2	18582.8		658	128.02	7.00826		3	22797	117375	33496	129577	30618.3
	F659	93.0458	427.47	420.59	434.38	223	1729768	0.2	0.89	13	3	539369	689759	538337		FT0659	131.046	131.046	131.046	804.083	803.979	804.562	3	7.6078e+07	7.22726e+07	6.36352e+07		659	115.007	6.35515		2	17606.9	48067.7	0	0	15940.1	34078		659	128.033	13.006		3	539905	4.50525e+06	607805	4.83343e+06	574162
	F660	93.0458	810	803.18	816.82	223	6680465	0.56	0.9	5	3	2090719	2420384	2322951		FT0660	131.046	131.046	131.046	833.366	832.984	834.154	3	1.78796e+06	455377	532976		660	115.007	6.57423		2	14750.5	27369.7	0	0	15524.6	26910.6		660	128.035	13.495		3	19948040	1.34996e+08	19394372	1.33635e+08	20591690
	F661	93.0458	826.61	819.66	830.57	223	6574976	0.54	0.87	7	3	1876282	2407249	2411372		FT0661	131.054	131.054	131.054	541.126	540.552	542.319	3	2.7955e+06	765883	447160		661	115.037	3.02078		3	162894	478085	118584	409947	138687	415775		661	128.035	10.3414		2	3.53218e+06	2.01889e+07	2.67885e+06	1.64524e+07	0
	F662	162.049	783.51	776.71	789.87	1244	13355739	0.87	0.92	18	3	4344844	4567234	4467661		FT0662	131.06	131.06	131.06	424.81	424.81	424.81	1	NA	NA	32860.1		662	115.037	4.23504		3	707526	1.96345e+06	643554	1.67588e+06	767359	2.03671e+06		662	128.043	2.89398		2	34438.9	230048	0	0	49775.4
	F663	162.049	813.97	812.84	819.66	1244	3244302	0.42	0.71	10	3	1048451	1223624	1068654		FT0663	131.061	131.06	131.061	819.033	818.185	819.882	2	150897	70606.3	NA		663	115.053	1.32095		1	30135.7	170801	0	0	0	0		663	128.048	13.3971		3	57952.2	242520	73764.2	251454	64889.8
	F664	143.071	253.82	248.17	260.14	891	19369171	0.81	0.83	3	3	12241867	12234216	12013264		FT0664	131.066	131.066	131.066	819.313	819.313	819.313	1	208055	NA	NA		664	115.053	11.9634		2	64091.2	504962	0	0	74527.4	604378		664	128.053	6.86858		1	26077.1	157195	0	0	0
	F665	143.071	425.75	418.86	431.49	891	38922150	1	0.87	4	3	19142007	19398874	18279635		FT0665	131.067	131.067	131.067	820.681	820.681	820.681	1	NA	NA	78118		665	115.059	11.9746		2	790708	8.25829e+06	787383	8.36332e+06	0	0		665	128.055	13.3877		3	501448	2.64958e+06	435374	2.4728e+06	541453
	F666	162.085	251.01	244.16	257.82	1247	5802359	0.49	0.87	6	3	1841530	2202134	1791398		FT0666	131.071	131.071	131.071	252.31	251.758	252.322	3	2.93995e+07	4.01383e+07	3.9298e+07		666	115.063	4.37423		1	28159.6	58091.5	0	0	0	0		666	128.072	11.6556		3	110160	1.11499e+06	106727	1.11507e+06	121587
	F667	143.087	168.96	166.7	172.95	892	589267	0.5	0.97	102	3	134950	333250	133528		FT0667	131.082	131.082	131.083	974.644	974.626	975.237	3	1.99295e+08	1.98508e+08	2.00317e+08		667	115.076	3.01441		3	28924626	1.04465e+08	28431956	1.05157e+08	28526882	9.93607e+07		667	128.072	4.22253		2	130685	498471	0	0	134531
	F668	94.0298	805.46	798.62	812.27	224	109759997	1	0.99	91	3	38680176	36116450	37132230		FT0668	131.083	131.082	131.083	818.388	818.185	818.746	3	4.9256e+08	1.62527e+08	2.30894e+08		668	115.094	4.29567		3	69510.1	111737	18260.1	42419.5	22832.9	47029.7		668	128.08	7.4669		1	13891.4	14340.9	0	0	0
	F669	143.091	170.1	166.14	176.95	893	1847110	1	0.85	217	2	866495	0	1000258		FT0669	131.082	131.082	131.082	1006.54	1006.54	1007.69	3	2.23387e+08	7.20378e+07	2.48783e+08		669	115.116	3.01122		3	181882	525305	189175	605283	197691	588465		669	128.08	4.24212		2	31020.8	101862	64372.6	99702.9	0
	F670	143.091	251.01	249.31	257.82	893	906484	1	0.92	124	2	319727	0	611267		FT0670	131.083	131.083	131.083	832.891	832.797	832.984	2	NA	5.26895e+06	5.86205e+06		670	115.116	4.22566		3	601536	1.90106e+06	620432	2.00351e+06	739521	1.90184e+06		670	128.081	11.1453		3	53725.8	733949	53064.4	732492	51927.1
	F671	162.893	806.6	802.05	810.56	1248	1533074	0.29	0.84	2	3	522748	530377	473213		FT0671	131.091	131.091	131.091	589.366	588.183	590.548	2	6.28078e+06	2.05975e+07	NA		671	115.208	4.39435		2	24810.3	28706.1	0	0	20335.2	48853.9		671	128.081	13.495		3	104770	559102	112818	591028	130214
	F672	162.893	822.52	815.68	828.88	1248	4171484	0.78	0.95	4	3	1624863	1182953	1509920		FT0672	131.091	131.091	131.091	558.215	558.215	558.215	1	NA	1.4628e+07	NA		672	115.908	11.2022		1	25182.1	36796.7	0	0	0	0		672	128.116	2.3009		1	17650.2	19315.6	0	0	0
	F673	162.893	838.51	831.7	845.47	1248	6007890	0.94	0.9	6	3	2062986	2152537	1915570		FT0673	131.094	131.094	131.094	805.13	805.13	805.13	1	234450	NA	NA		673	115.909	11.2215		1	27741.5	31537.1	0	0	0	0		673	128.933	2.54058		2	93941	363473	120483	451444	0
	F674	143.092	252.69	249.88	256.09	894	994261	1	0.99	174	2	652698	374901	0		FT0674	131.096	131.096	131.096	253.727	253.444	254.011	2	108621	71971.3	NA		674	115.909	11.3054		2	31810.6	61618.7	22871.4	22694	0	0		674	128.933	6.94588		1	18272.7	79158	0	0	0
	F675	143.108	168.96	166.14	175.81	895	574275086	1	0.87	23	3	2030139674	2042061990	2002936922		FT0675	131.104	131.104	131.104	818.754	818.388	819.313	3	171813	141648	163014		675	115.921	13.0122		3	5.20248e+06	4.78116e+07	5.39251e+06	4.95917e+07	5700428	5.11713e+07		675	129.009	7.1358		3	23397.1	134106	21508	149001	22326.3
	F676	143.108	252.69	248.74	258.98	895	624876914	1	1	8	3	2229748287	2150896483	2167364670		FT0676	131.119	131.119	131.119	251.192	251.188	251.196	2	NA	75219.7	72020		676	115.921	13.3877		3	3199728	2.95272e+07	3.11304e+06	2.91597e+07	3314903	3.02165e+07		676	129.014	7.02746		3	267739	2.83049e+06	221603	2.6702e+06	211112
	F677	162.94	156.54	150.34	163.31	1249	1893086	0.26	0.73	109	3	684803	739539	532575		FT0677	131.13	131.13	131.13	819.602	819.322	819.882	2	2.31458e+06	2.39913e+06	NA		677	115.921	13.6515		1	1.35408e+06	7.37247e+06	0	0	0	0		677	129.017	8.87926		2	11705	119370	0	0	13927.2
	F678	162.94	844.31	837.36	851.25	1249	5208362	0.36	0.96	5	3	1905586	1696561	1736880		FT0678	131.242	131.242	131.242	819.322	819.322	819.322	1	NA	339289	NA		678	115.984	13.9466		1	60115.5	101803	0	0	0	0		678	129.019	4.93866		3	328097	5.02456e+06	326742	5.04416e+06	331018
	F679	143.126	168.4	165.57	175.23	897	1939445	1	0.84	221	3	586557	732365	656326		FT0679	131.278	131.278	131.278	817.613	817.613	817.613	1	76920.1	NA	NA		679	115.996	9.04162		2	12632.7	63870.3	11285.9	64933.6	0	0		679	129.031	4.21473		1	154958	309085	0	0	0
	F680	143.126	253.26	248.74	257.82	897	1767207	1	0.98	137	3	415360	841631	529573		FT0680	131.982	131.982	131.982	815.719	815.527	815.911	2	565455	NA	598039		680	116.004	5.98535		2	16185.2	27955.3	17691.2	48360.8	0	0		680	129.039	13.495		3	1.03772e+06	6.96991e+06	1.18602e+06	7.03389e+06	1.08665e+06
	F681	143.127	168.96	165.57	175.81	898	1483434	1	0.96	190	3	263289	818331	420267		FT0681	131.982	131.982	131.982	677.842	677.553	678.131	2	NA	125196	93005.7		681	116.004	6.01953		2	29146.8	111757	16214.2	19050.6	0	0		681	129.039	7.28018		3	25780.8	294026	21142	186272	33551.7
	F682	143.127	252.13	248.74	256.67	898	1436713	1	0.98	218	3	570926	389698	488385		FT0682	132.012	132.012	132.012	477.232	476.047	477.796	3	320115	739750	2.1262e+06		682	116.007	5.11643		3	17010.2	54748.4	17937.6	16473.4	19413.1	59492.2		682	129.056	7.12304		3	3.6392e+06	4.36756e+07	3.67288e+06	4.35016e+07	3.68838e+06
	F683	120.021	252.69	248.17	258.98	581	968250	1	0.98	19	3	301259	477379	211890		FT0683	132.03	132.03	132.03	677.553	676.973	677.553	3	2.37331e+07	3.07803e+07	3.3094e+07		683	116.007	5.23856		2	21002.1	32750.9	0	0	20953.7	25871.2		683	129.067	16.2488		3	17403.7	85368.3	12798	63233.3	13452
	F684	162.956	67.09	60.14	74.04	1251	9503375	0.4	0.94	4	3	3361418	3287827	3298333		FT0684	132.03	132.03	132.03	814.954	814.775	815.343	3	9.42026e+07	5.69812e+07	9.4412e+07		684	116.007	5.51194		3	13384.4	16773.8	16687.7	15157.9	14951.7	13986.9		684	129.092	4.22566		3	13773827	4.41313e+07	16253770	5.30157e+07	15685676
	F685	162.956	77.52	74.04	83.32	1251	6298201	0.33	0.55	3	3	2169945	2145560	2168910		FT0685	132.03	132.03	132.03	832.891	832.797	832.984	2	NA	7.40438e+06	1.26852e+07		685	116.007	11.1731		1	21437	27216.4	0	0	0	0		685	129.092	2.91574		3	4487577	2.80339e+07	5337620	2.92144e+07	4.97431e+06
	F686	162.956	111.2	107.71	118.18	1251	5947931	0.25	0.8	2	3	2083778	2002720	2125303		FT0686	132.038	132.038	132.038	785.147	784.87	785.423	2	211574	NA	340610		686	116.007	13.5486		3	122028	658608	86053.2	741309	100824	724960		686	129.103	11.2969		3	30137.6	91839.8	25287.7	106456	28416.3
	F687	162.956	250.44	243.59	255.52	1251	8291767	0.43	0.87	3	3	2797999	2850197	2871626		FT0687	132.045	132.045	132.045	168.599	168.598	168.6	3	1.18751e+06	1.16317e+06	1.19743e+06		687	116.017	7.5624		2	22484.8	75157.2	21763.7	98071.5	0	0		687	129.103	7.15176		3	16418.2	82089.8	23451.6	67531.9	20074.2
	F688	162.956	415.97	409.58	422.89	1251	6501833	0.22	0.84	2	3	2225834	2284050	2286176		FT0688	132.049	132.049	132.049	432.274	428.25	432.275	3	518035	404011	432567		688	116.017	7.67222		3	25344.1	42492.6	19024.4	29110.7	26371.9	317519		688	129.128	2.2958		3	40638.2	124357	43552.8	148284	35124.2
	F689	143.132	168.96	165.57	175.23	899	2698041	1	0.93	319	3	915686	959842	864711		FT0689	132.049	132.049	132.049	804.083	803.979	804.562	3	3.07794e+06	2.47884e+06	2.68033e+06		689	116.017	7.63021		2	29912.7	68710.9	23817.8	76705.2	0	0		689	129.128	7.05942		3	21494.5	38828.4	26174.9	48223.3	39895.4
	F690	143.132	252.69	248.17	258.4	899	2751699	1	1	205	3	884571	925936	961139		FT0690	132.055	132.055	132.055	542.887	540.552	543.492	3	269772	73806.2	268643		690	116.017	7.68842		2	24857.6	66455.3	23497.2	30115.7	0	0		690	129.128	2.94751		3	33190.2	78118.8	26734.5	45257.9	39527.1
	F691	95.0251	254.95	251.01	261.88	229	13271745	1	0.94	7	3	7527351	4354199	5943532		FT0691	132.066	132.066	132.066	678.131	677.553	678.131	3	1.47342e+07	1.46561e+07	1.42505e+07		691	116.025	17.3517		1	21513.6	40250.1	0	0	0	0		691	129.139	4.2194		3	93343.5	159311	99116.9	217560	91235.9
	F692	143.162	170.66	165.57	176.95	901	22870079	1	0.75	380	3	9226008	1772152	11892919		FT0692	132.075	132.075	132.075	251.759	251.758	252.87	3	2.48426e+06	2.3881e+06	2.61563e+06		692	116.025	17.4505		1	16073.8	30851.3	0	0	0	0		692	129.139	2.91332		2	29491	83663.8	34712.1	91566	0
	F693	143.162	252.69	247.6	259.56	901	26622059	1	0.96	139	3	11425918	2415087	12803054		FT0693	132.075	132.075	132.075	176.296	176.009	176.583	2	NA	278975	115422		693	116.032	11.2582		3	228957	3.21481e+06	231645	3.6513e+06	288945	3.30195e+06		693	129.894	9.82647		2	14631.4	64843.6	13145.9	55638.2	0
	F694	162.96	192.48	185.54	197.11	1252	4438891	0.14	0.87	10	3	1464274	1489967	1521226		FT0694	132.078	132.078	132.078	676.974	676.974	676.974	1	NA	95391.1	NA		694	116.032	12.1487		1	11676.9	51966.9	0	0	0	0		694	129.929	9.85222		1	23465.9	174680	0	0	0
	F695	162.96	865.78	858.79	872.78	1252	4238238	0.14	0.98	5	3	1383301	1393622	1521547		FT0695	132.08	132.08	132.08	818.96	818.185	819.313	3	3.51573e+06	3.29599e+06	3.30133e+06		695	116.035	9.05596		3	1.89977e+06	2.06135e+07	1.7138e+06	1.82779e+07	1.43312e+06	1.48414e+07		695	130.004	9.04292		3	34390	271202	27741.2	250584	31686.3
	F696	95.0332	804.89	798.04	811.7	232	5577193	1	0.99	558	3	1877464	1792116	1936200		FT0696	132.08	132.08	132.08	974.341	974.056	974.626	2	550569	1.21875e+06	NA		696	116.051	8.7311		3	45571.4	363434	45815.7	428280	51421.4	418569		696	130.014	8.8362		3	71422.3	1.14512e+06	76590.6	1.16737e+06	80756
	F697	143.331	168.96	165.01	175.81	902	2510883	1	0.94	281	3	840561	852972	827653		FT0697	132.08	132.08	132.08	1006.83	1006.54	1007.12	2	NA	1.56327e+06	966624		697	116.058	11.284		3	26289.9	25280	23711.1	48080	30748.7	40900.7		697	130.023	11.4787		3	16605.4	124497	16479.2	135736	17332.8
	F698	143.331	252.69	248.17	257.82	902	2317499	1	0.98	216	3	616773	970530	745635		FT0698	132.086	132.086	132.086	974.644	974.626	975.237	3	1.10513e+07	6.15574e+06	1.14178e+07		698	116.058	11.2679		3	19884.2	26109.6	43750.2	148292	28887.2	28757.3		698	130.023	4.94836		3	24163.5	161508	25624.3	188520	24830.3
	F699	120.038	190.74	183.83	197.69	584	6965063	0.15	0.91	2	3	4373637	4236137	4647984		FT0699	132.086	132.086	132.086	818.388	818.185	818.746	3	8.75416e+06	1.47829e+07	1.71964e+07		699	116.059	11.3584		3	20109.6	27742.9	30420.6	68842.5	22980	104312		699	130.026	7.05303		3	22368	125489	31622.8	139056	25329.6
	F700	162.982	126.85	121.09	133.79	1255	2370342	1	0.95	8	2	1299244	0	1336416		FT0700	132.086	132.086	132.086	1006.54	1005.97	1007.12	3	1.20148e+07	1.19313e+07	1.47511e+07		700	116.06	11.9839		3	60650	519579	66726.1	496323	60648.2	502651		700	130.039	13.4981		3	98589.8	611795	122830	545662	160546
	F701	95.0502	170.66	163.88	177.52	233	6788472	0.64	0.74	16	3	2249480	2424467	2160292		FT0701	132.086	132.086	132.086	833.175	832.984	833.366	2	NA	237188	231187		701	116.063	11.9536		2	17023.7	43045.8	0	0	22617.6	67108.7		701	130.039	11.1518		3	62298.4	805555	53587.6	796001	54940.5
	F702	143.916	776.71	771.45	782.38	903	4090103	0.62	0.78	3	3	1286288	1354434	1492548		FT0702	132.091	132.091	132.091	589.962	589.962	589.962	2	NA	885255	397083		702	116.063	12.0233		2	17674.8	64288.2	12894.7	30524.3	0	0		702	130.041	8.19915		1	23380.3	33941.4	0	0	0
	F703	143.916	785.78	782.38	792.76	903	4314251	0.51	0.83	2	3	1501516	1362611	1422233		FT0703	132.091	132.091	132.091	560.567	560.567	560.567	1	NA	145229	NA		703	116.08	3.01441		3	1921872	6.71921e+06	1.93184e+06	6.85596e+06	1.84047e+06	6.2646e+06		703	130.04	9.31337		1	91872.5	819502	0	0	0
	F704	143.916	805.46	798.62	810.56	903	4113227	0.39	0.85	2	3	1426355	1456600	1275346		FT0704	132.115	132.115	132.115	678.131	678.131	678.131	1	NA	NA	59663.8		704	116.08	4.23192		3	7402872	3.84915e+07	7093794	2.54552e+07	7681828	3.94035e+07		704	130.051	9.03964		3	4987446	5.49246e+07	5065233	5.32386e+07	4858511
	F705	143.916	820.8	815.11	826.04	903	3155033	0.39	0.87	2	3	1150896	1085429	1072691		FT0705	132.851	132.851	132.851	811.726	810.793	812.659	2	NA	94153.8	167198		705	116.085	11.2087		2	32190.8	81934.5	36251.8	132478	0	0		705	130.051	12.6812		3	262152	2.14261e+06	264987	2.18048e+06	257844
	F706	120.056	782.38	775.56	789.29	586	2948524	1	0.88	44	1	3028611	0	0		FT0706	132.868	132.868	132.868	427.388	426.527	428.25	2	NA	1.06377e+06	1.99163e+06		706	116.09	11.2002		3	22643.3	275101	29554.4	178707	29159.4	60235.2		706	130.051	11.2712		3	161285	1.44664e+06	179415	1.05095e+06	192173
	F707	143.97	832.83	826.04	839.66	904	10989337	1	0.97	341	3	3707553	3667552	3727019		FT0707	132.923	132.923	132.923	780.887	780.318	781.446	3	6.46138e+06	7.95567e+06	1.61966e+06		707	116.111	11.2292		3	283778	3.56714e+06	280121	3.33079e+06	247547	3.6826e+06		707	130.059	7.13266		3	255245	2.28599e+06	234828	2.52718e+06	236476
	F708	95.9523	434.38	427.47	440.21	237	22087016	0.45	0.82	8	3	7245667	7370740	7493609		FT0708	132.923	132.923	132.923	803.427	803.427	803.427	1	1.39597e+06	NA	NA		708	116.112	11.9243		1	16139	45503.9	0	0	0	0		708	130.059	2.63248		3	114692	635544	120430	544171	131606
	F709	95.9523	831.13	826.04	837.94	237	4846436	0.33	0.91	221	3	1394993	1668482	1804961		FT0709	132.946	132.946	132.946	828.519	828.519	828.519	1	699643	NA	NA		709	116.111	11.9729		1	14208.2	170617	0	0	0	0		709	130.07	7.08017		1	13534.9	45958.9	0	0	0
	F710	163.025	528.51	521.99	535.6	1257	17832204	0.41	0.94	6	3	6270099	6054660	6381885		FT0710	132.954	132.954	132.954	413.859	413.859	413.859	1	NA	NA	1.13558e+07		710	116.204	11.1603		2	76448.6	150043	54613.7	107286	0	0		710	130.087	7.09758		3	157765	836955	184357	793430	181445
	F711	163.025	811.7	807.17	818.52	1257	2728889	0.18	0.91	5	3	1076699	1145319	1307274		FT0711	132.966	132.966	132.966	810.227	810.227	810.227	1	NA	489523	NA		711	116.205	11.2022		1	94003.2	97252.5	0	0	0	0		711	130.087	9.31337		1	14054748	1.6815e+08	0	0	0
	F712	143.976	780.68	773.81	787.56	905	6261782	1	0.98	418	3	2096862	2068364	2144210		FT0712	132.996	132.996	132.996	431.123	429.972	431.123	3	649178	1.51906e+06	2.51748e+06		712	116.205	11.2135		2	77336	94766.1	54461.8	127969	0	0		712	130.095	4.22566		3	1.12425e+06	3.10712e+06	1.37426e+06	3.88531e+06	1.26733e+06
	F713	143.976	813.97	810.56	820.8	905	1338640	0.94	0.91	83	3	473319	520272	404265		FT0713	133.014	133.014	133.014	847.428	847.402	847.868	3	5.62881e+06	1.76703e+07	4.54654e+06		713	116.205	11.2904		3	93983.8	132312	62078.2	195096	66967.2	181723		713	130.095	2.91257		3	344253	1.54577e+06	419464	1.9701e+06	388989
	F714	143.978	833.39	826.61	840.24	906	5316040	1	0.91	318	3	1819981	1731532	1870428		FT0714	133.014	133.014	133.014	812.659	812.496	813.068	3	3.67559e+08	3.81826e+08	3.68059e+08		714	116.234	11.2909		2	32096.4	34725.3	18388.6	28178.6	0	0		714	130.098	9.02331		3	29184.7	231873	28839	243784	24569.9
	F715	120.888	252.69	249.31	259.56	588	3036983	1	0.94	149	3	914099	1445660	700064		FT0715	133.027	133.027	133.027	677.553	677.553	677.553	2	74172.9	NA	92500.7		715	116.854	13.2931		2	42767	86357.3	37088.3	106402	0	0		715	130.102	9.83587		2	15280.5	76983.4	0	0	13100.9
	F716	143.991	866.95	859.96	873.95	908	5389893	0.11	0.97	2	3	1877833	1810860	1769480		FT0716	133.033	133.033	133.033	814.954	814.775	815.343	3	3.92954e+06	4.04105e+06	4.76659e+06		716	116.907	2.25058		3	83429.4	431282	101747	337431	98057.8	330110		716	130.109	9.83623		2	12774.8	60657.2	11870.7	54342.4	0
	F717	95.9857	826.61	820.8	831.7	241	2319543	0.8	0.91	15	3	724278	848588	771768		FT0717	133.033	133.033	133.033	676.974	676.973	677.553	3	837225	1.28693e+06	1.41408e+06		717	116.921	2.96825		1	39901	54432.4	0	0	0	0		717	130.245	9.85222		1	32652.4	195786	0	0	0
	F718	95.9857	836.22	831.7	842.56	241	4545527	0.9	0.92	22	3	1701586	1322797	1624576		FT0718	133.051	133.051	133.051	465.506	465.502	466.079	3	1.558e+08	5.26673e+07	1.54078e+08		718	116.921	13.0028		3	684827	5.41784e+06	591671	5.02313e+06	609115	5.39432e+06		718	130.887	13.6496		3	40185.8	118003	51922.7	178565	54373.1
	F719	163.04	152.03	148.66	158.8	1259	8469183	1	0.66	13	3	3007587	3238772	2924314		FT0719	133.051	133.051	133.051	252.875	252.32	253.43	2	1.05944e+07	NA	9.34829e+06		719	116.921	13.4035		3	389798	2.68699e+06	402168	2.56062e+06	367057	3.07716e+06		719	130.887	16.2587		3	15272.9	81298.9	13331.4	65260.8	14404.1
	F720	163.04	159.37	158.8	166.14	1259	3587879	0.96	0.53	4	3	1435072	1608889	1290620		FT0720	133.051	133.051	133.051	270.784	270.784	270.784	1	NA	6.09098e+06	NA		720	116.921	13.6534		2	169922	745758	171942	752505	0	0		720	130.923	13.6686		3	82214	395155	57465.6	234174	85766.8
	F721	163.04	172.95	168.4	179.24	1259	3368819	0.94	0.52	3	3	1467828	1495506	1420758		FT0721	133.066	133.066	133.066	164.355	164.073	164.637	2	402302	NA	510619		721	116.959	13.919		3	348472	4.64432e+06	337788	3.96559e+06	308555	3.63499e+06		721	130.923	16.7579		3	24253.9	98822.9	53333.1	159893	14953.1
	F722	163.04	252.13	245.88	254.95	1259	2995858	0.96	0.81	4	3	1286120	1347109	1225611		FT0722	133.07	133.07	133.07	678.131	677.553	678.131	3	785619	733272	667355		722	116.979	13.3084		3	365762	1.34036e+06	352504	1.521e+06	375605	1.47766e+06		722	130.929	12.9771		1	75872.3	240428	0	0	0
	F723	163.04	646.32	639.26	651.01	1259	2027925	0.76	0.9	2	3	1016840	1042196	1034926		FT0723	133.087	133.087	133.087	818.754	818.746	818.96	3	1.70896e+06	1.76209e+06	761256		723	116.978	13.791		2	97881.6	308816	0	0	102033	501976		723	130.931	11.3252		2	22249.6	22791.8	20826.3	25077.8	0
	F724	163.04	711.37	706.11	717.79	1259	1371622	0.8	0.92	2	3	777827	846477	813355		FT0724	133.087	133.087	133.087	1005.97	1005.97	1005.97	1	947380	NA	NA		724	116.978	13.9033		3	147463	1.314e+06	137635	998563	139924	1.02862e+06		724	130.957	13.0437		3	32523.3	159422	37933	138630	38033.9
	F725	163.04	744.82	737.74	751.92	1259	17343505	1	0.99	20	3	6136148	6254233	6222216		FT0725	133.087	133.087	133.087	974.626	974.626	974.626	1	665908	NA	NA		725	116.978	14.2259		1	30518	69376.7	0	0	0	0		725	130.984	8.77056		3	18996.4	242339	20458.6	297851	23190.7
	F726	120.987	175.23	174.09	180.96	589	1438851	0.94	0.7	8	3	796869	332885	512000		FT0726	133.089	133.089	133.089	818.746	817.816	818.754	3	439075	582187	528028		726	117.005	13.2988		3	45472.9	134966	35520.7	77161.8	27598.8	23442.8		726	130.992	2.10644		2	19139	78467.7	25683.3	115217	0
	F727	120.987	252.13	248.74	256.67	589	12502970	1	0.86	86	3	4939561	3476448	4321079		FT0727	133.924	133.924	133.924	782.576	782.576	782.576	1	NA	216267	NA		727	117.019	13.3102		2	56341656	2.83075e+08	0	0	56559380	2.89756e+08		727	130.998	13.4098		3	70224.1	421558	68768.7	366552	68516.4
	F728	144.03	448.98	441.96	455.96	909	9477278	0.86	0.89	14	3	3274880	3261773	3271090		FT0728	133.992	133.992	133.992	157.3	156.729	157.861	3	2.05908e+06	8.0126e+06	8.62999e+06		728	117.031	19.2812		2	13466.5	46546.5	11587.6	35679.9	0	0		728	131.035	13.0815		3	1.42125e+06	1.20642e+07	1.42148e+06	1.2396e+07	1498009
	F729	144.03	600.32	593.86	607.38	909	6371842	0.59	0.94	3	3	2669642	1746835	2240913		FT0729	133.992	133.992	133.992	143.224	143.224	143.224	1	576364	NA	NA		729	117.031	19.4138		1	18715.8	43156.5	0	0	0	0		729	131.035	3.05897		3	208150	1.03343e+06	212274	1.14898e+06	262417
	F730	144.03	675.61	668.64	682.57	909	6737047	0.86	0.96	4	3	2728694	1977348	2397502		FT0730	133.992	133.992	133.992	136.303	136.303	136.303	1	NA	NA	1.73298e+06		730	117.031	19.5131		3	22041.6	36769.7	15110.2	174452	15967.7	33933.5		730	131.036	7.2722		1	23635.4	33818.8	0	0	0
	F731	163.061	245.31	238.38	252.13	1261	6430594	0.76	0.89	13	3	2297099	2124389	2052338		FT0731	134	134	134	827.68	827.68	827.68	1	NA	NA	367281		731	117.031	19.6281		2	24017.1	173026	15561.5	30233.3	0	0		731	131.046	13.4035		3	8807706	7.46728e+07	8.37257e+06	6.92637e+07	8476511
	F732	163.061	587.41	580.36	592.68	1261	5507303	0.94	0.98	21	3	1847251	1819236	1890611		FT0732	134	134	134	819.891	819.891	819.891	1	NA	4.08458e+06	NA		732	117.031	19.8497		1	32019.4	175444	0	0	0	0		732	131.046	12.5301		3	172696	2.03175e+06	175253	1.98423e+06	181476
	F733	163.061	599.14	592.68	606.21	1261	5561165	0.63	0.93	13	3	1887374	1847600	1887333		FT0733	134	134	134	589.962	589.962	589.962	1	NA	NA	7.57239e+06		733	117.032	1.06047		2	27347.3	41490.4	0	0	23136.6	36942.3		733	131.048	9.03964		3	28732.2	231452	27143.8	202323	22253.4
	F734	163.061	682.57	678.51	689.61	1261	3733726	0.63	0.98	12	3	1248323	1243517	1350072		FT0734	134	134	134	257.425	255.145	259.705	2	NA	1.81679e+07	1.3587e+06		734	117.033	13.2912		1	49962	107426	0	0	0	0		734	131.054	9.03637		3	293070	2.92286e+06	279992	2.87902e+06	279219
	F735	163.061	709.03	702	716.04	1261	3027585	0.6	0.99	10	3	1059849	1024459	1017175		FT0735	134	134	134	332.87	330.222	335.518	2	NA	8.57445e+06	5.91454e+07		735	117.039	9.08211		3	102682	908790	80149.7	729169	68477.5	609622		735	131.054	12.6911		3	18704.6	83452.9	19059.8	76636	12959.6
	F736	120.987	175.81	172.37	178.67	590	1310821	0.28	0.78	3	3	151829	788159	441351		FT0736	134	134	134	106.746	106.746	106.746	1	NA	NA	3.38681e+07		736	117.039	9.81762		3	42681.1	265661	56836.6	314443	56609.8	305979		736	131.061	13.6496		3	37686	157489	41488.3	144808	43195.8
	F737	144.045	171.8	165.01	178.67	911	6938804	0.43	0.89	5	3	2621072	2159670	2318964		FT0737	134	134	134	99.7621	99.7621	99.7621	1	NA	2.23958e+07	NA		737	117.046	19.4735		1	11124.7	11115.6	0	0	0	0		737	131.06	7.14859		3	30001.6	123715	28728.3	142844	27871.6
	F738	144.045	407.83	401.41	414.81	911	8708215	0.27	0.86	3	3	3069977	2952798	2830026		FT0738	134	134	134	302.455	302.455	302.455	1	NA	NA	1.83421e+07		738	117.056	3.0369		2	689457	2.45997e+06	622837	2.51204e+06	0	0		738	131.061	16.2423		3	17090.7	99429.7	13967.6	74305.7	16843.3
	F739	144.045	536.78	529.69	543.86	911	3400055	0.18	0.96	5	3	1154449	1250670	1164144		FT0739	134	134	134	309.803	309.803	309.803	1	NA	6.76815e+06	NA		739	117.056	4.2194		3	2.89439e+06	9.17181e+06	3.03623e+06	1.01057e+07	2744654	9.49611e+06		739	131.06	16.7852		1	10604	65723.5	0	0	0
	F740	96.0455	775.56	768.49	782.38	244	20661160	1	0.99	296	3	6487890	7630968	7134254		FT0740	134	134	134	725.019	725.019	725.019	1	NA	1.05671e+06	NA		740	117.057	7.5978		3	56011	656787	62408.5	668571	62091.2	661180		740	131.066	13.6433		3	43530.8	187826	42496.1	191577	40050.7
	F741	144.056	168.96	165.57	175.23	912	1117864	1	0.72	58	3	127274	582227	425689		FT0741	134	134	134	717.404	717.404	717.404	1	NA	NA	703023		741	117.06	13.3052		3	341105	1.49512e+06	357035	1.42793e+06	346088	1.5e+06		741	131.066	16.262		3	17865.1	87375.7	19207	79943.4	19003
	F742	144.056	252.13	248.17	256.67	912	791988	1	0.94	48	3	249804	286406	273483		FT0742	134	134	134	139.785	139.785	139.785	1	NA	NA	4.97814e+07		742	117.069	11.2023		2	211809	2.64969e+06	0	0	199458	2.92371e+06		742	131.067	13.6433		3	61960.1	168224	74842.8	232975	54202.3
	F743	96.7693	830.57	826.04	837.36	245	1849944	1	0.98	240	3	497517	693419	677047		FT0743	134	134	134	147.725	147.725	147.725	1	NA	2.63833e+07	NA		743	117.081	3.01441		3	121289	336378	125995	341210	135137	360317		743	131.068	16.2587		3	16421.4	85778.3	25152.1	97454	26370
	F744	96.8356	830.57	825.39	837.36	246	5270731	1	0.96	592	3	1737143	1736068	1832300		FT0744	134	134	134	130.506	130.506	130.506	1	NA	3.20864e+06	NA		744	117.081	4.23818		3	552492	1.56229e+06	464619	1.31317e+06	442898	1.3302e+06		744	131.071	4.21003		3	7368948	4.8501e+07	7932452	4.96903e+07	7.59977e+06
	F745	96.8585	832.26	826.04	836.22	247	9204576	1	0.75	1435	3	2610968	2604101	4008507		FT0745	134	134	134	210.62	210.62	210.62	1	NA	4.62378e+06	NA		745	117.083	4.22878		3	227610	614290	235321	644106	212652	663273		745	131.071	2.93797		3	1.11634e+06	7.20682e+06	1.1023e+06	6.89055e+06	1.13002e+06
	F746	96.8591	831.7	826.61	838.51	248	1660026	1	0.93	188	2	859299	828573	0		FT0746	134	134	134	556.442	556.442	556.442	1	NA	NA	1.02074e+06		746	117.919	13.0185		3	200548	1.2003e+06	151139	932209	161831	918766		746	131.082	13.6433		3	75144160	4.87912e+08	74608472	4.89296e+08	73966072
	F747	163.076	159.37	155.41	165.57	1263	17140885	1	0.9	23	3	5638138	7196067	5229516		FT0747	134	134	134	567.627	567.627	567.627	1	NA	2.82153e+06	NA		747	117.919	13.185		3	18734.1	17252.3	29234.3	66217.8	48375	92173.4		747	131.083	6.14633		3	198197	4.6714e+06	194586	4.66205e+06	194251
	F748	163.076	173.52	171.23	180.39	1263	6344416	0.85	0.74	8	3	2175167	2488722	2066842		FT0748	134	134	134	233.942	233.942	233.942	1	NA	NA	9.62959e+06		748	117.919	13.2471		2	19431.8	29137.6	0	0	20415.6	29105.4		748	131.082	11.3097		3	100302	428305	88846.9	358689	110504
	F749	163.076	231.97	224.96	238.38	1263	6211719	0.8	0.79	4	3	2243546	2594600	1918958		FT0749	134	134	134	758.635	758.635	758.635	1	NA	NA	1.2292e+07		749	117.919	13.412		2	110023	547970	89509.7	533857	0	0		749	131.091	9.31186		2	917910	1.10726e+07	952462	1.23381e+07	0
	F750	163.076	244.74	241.86	247.03	1263	2717154	0.8	0.68	4	3	950064	1024504	969830		FT0750	134	134	134	286.526	286.526	286.526	1	NA	6.73044e+06	NA		750	117.919	13.6373		2	36462.8	55428.5	0	0	43819.8	59680.7		750	131.094	13.3908		3	65419.7	215849	50274.4	216391	51889.6
	F751	163.076	252.69	247.03	259.56	1263	8710747	0.81	0.82	14	3	2982740	3552167	2698501		FT0751	134	134	134	534.053	534.053	534.053	1	NA	NA	1.32181e+06		751	118.001	6.90551		2	26939.4	64051.2	30478.9	92228	0	0		751	131.093	9.3526		1	25239.5	211481	0	0	0
	F752	163.113	157.11	150.34	163.31	1264	4644295	1	0.95	7	2	2877217	0	1791192		FT0752	134	134	134	474.882	474.882	474.882	1	NA	994814	NA		752	118.001	6.98092		1	27561.2	41747.6	0	0	0	0		752	131.098	16.2521		3	18559.5	103116	26835.9	138181	22481.2
	F753	96.9298	830.57	824.82	835.66	250	49333553	1	0.95	1318	3	17027692	16750094	15575767		FT0753	134	134	134	365.958	365.958	365.958	1	NA	1.55911e+06	NA		753	118.01	13.0154		3	300567	1.58167e+06	231613	1.74062e+06	319177	1.54733e+06		753	131.099	13.656		3	48330.4	193109	46042.3	98851.5	51302.1
	F754	96.9298	841.98	840.24	848.95	250	2444561	0.8	0.84	55	3	863796	953779	706294		FT0754	134	134	134	697.49	697.49	697.49	1	NA	NA	877282		754	118.015	5.36398		1	16382	14027.3	0	0	0	0		754	131.104	13.6433		3	50189.9	182989	43866.2	171553	51489.6
	F755	121.029	175.23	172.95	182.11	598	55514670	1	0.94	4	3	189821549	206672410	178373301		FT0755	134	134	134	496.085	496.085	496.085	1	NA	NA	3.39105e+06		755	118.015	19.3038		2	12086.4	16138.3	0	0	10640.1	16987.9		755	131.104	16.2587		3	12598.9	86147.2	14571.2	83064.7	16109.5
	F756	121.029	252.69	249.31	259.56	598	579081746	1	0.99	11	3	1166602656	1366469135	1066869012		FT0756	134.017	134.017	134.018	811.927	810.373	811.932	3	1.47303e+07	1.6496e+07	1.53399e+07		756	118.015	19.437		3	14748.5	24277.2	13652.1	98479.6	14207.6	21924.2		756	131.13	13.6402		3	450817	2.49088e+06	462031	2.54453e+06	449407
	F757	96.9423	830.57	826.04	836.79	255	1494730	1	0.98	185	3	544005	462044	514850		FT0757	134.018	134.018	134.018	828.822	828.822	828.822	1	NA	NA	608279		757	118.015	19.6221		3	20635.3	79895.6	18434.1	31771.2	14726.4	43007		757	131.13	16.2343		1	144829	1.14085e+06	0	0	0
	F758	163.984	252.69	249.88	259.56	1267	971167	1	0.98	160	3	289627	349372	350177		FT0758	134.023	134.023	134.023	460.835	459.076	462.575	3	85185.1	NA	116802		758	118.016	10.9207		2	12452.8	26815.7	11390.1	29600.5	0	0		758	131.242	13.656		3	113586	341176	80256.8	327068	63625.8
	F759	144.066	69.99	63.04	75.78	913	15331954	0.55	0.62	2	3	5936470	6309558	6031089		FT0759	134.028	134.028	134.028	428.823	426.529	431.699	3	343525	233691	330986		759	118.023	13.3052		3	2482025	1.20854e+07	2380331	1.23446e+07	2.49772e+06	1.25551e+07		759	131.242	16.7897		3	28559.8	123316	47053	168180	35653.1
	F760	144.066	434.38	427.47	437.87	913	15175643	0.62	0.99	4	3	6061345	5625086	5857893		FT0760	134.034	134.034	134.034	814.775	814.381	814.775	3	697376	826811	839256		760	118.05	7.57589		2	40121	375311	0	0	37933.8	443795		760	131.278	13.6339		3	45844	141667	48695.3	166962	36054.3
	F761	144.066	445.47	439.04	452.48	913	20131984	0.6	0.88	4	3	8191210	7070468	7717753		FT0761	134.034	134.034	134.034	677.263	676.973	677.553	2	126907	NA	245175		761	118.051	13.0207		1	47877628	3.80763e+08	0	0	0	0		761	131.278	16.2456		3	14336.8	70534.9	14089.9	46818.5	14626.3
	F762	144.066	464.7	459.45	471.72	913	10345821	0.48	0.97	2	3	4320095	4297811	4386708		FT0762	134.046	134.046	134.046	785.445	785.445	785.445	1	NA	NA	125997		762	118.059	3.0453		2	31560.8	85705.9	0	0	41528.4	112063		762	131.278	16.7947		1	11572.3	31933.8	0	0	0
	F763	144.066	781.24	774.39	788.14	913	5987436	0.43	0.93	3	3	2856878	3008515	3132800		FT0763	134.047	134.047	134.047	456.752	456.75	456.754	2	2.42042e+07	1.75459e+07	NA		763	118.059	7.10394		3	93940.6	299466	85015.4	400653	91064.3	366539		763	131.944	2.42475		1	68309.6	924407	0	0	0
	F764	144.066	796.31	789.29	803.18	913	4073291	0.39	0.92	3	3	2354408	2346863	2271566		FT0764	134.054	134.054	134.054	251.75	250.068	253.447	3	344014	641252	137588		764	118.066	8.96793		2	16504.7	29419.5	15027.6	17109.5	0	0		764	131.982	13.5865		3	106027	566374	99781.7	550726	98734.2
	F765	96.9487	830.01	826.61	834.52	258	624747	1	0.98	102	2	409647	0	232674		FT0765	134.054	134.054	134.054	465.506	465.506	465.506	1	NA	NA	8.40324e+06		765	118.076	11.2324		3	178021	2.72148e+06	182827	2.75591e+06	194815	2.45098e+06		765	131.982	11.2969		3	38678.9	147290	36960.3	111652	44642.5
	F766	96.9495	831.13	825.39	837.94	259	3634623	1	0.98	376	3	1053608	1059106	1536943		FT0766	134.061	134.061	134.061	171.433	171.432	172.574	3	704365	332449	664793		766	118.076	11.7392		1	18011.1	25173.2	0	0	0	0		766	132.012	7.95815		3	114366	2.11127e+06	105624	2.11576e+06	113826
	F767	96.9501	830.01	825.39	836.79	260	3378406	1	0.9	367	3	1536395	849888	1028718		FT0767	134.071	134.071	134.071	678.709	678.709	678.709	1	NA	NA	48692.8		767	118.076	11.8367		1	15724	35138.4	0	0	0	0		767	132.018	11.2959		2	18622.8	55823.4	21216	56349.3	0
	F768	164.035	153.16	149.78	159.93	1268	9184512	0.89	0.56	9	3	3161195	2988924	3494125		FT0768	134.845	134.845	134.845	416.175	416.175	416.175	1	NA	NA	527693		768	118.076	11.8756		1	13377.7	13075	0	0	0	0		768	132.03	13.5802		3	16857384	1.23895e+08	16710977	1.20836e+08	16453473
	F769	164.035	171.23	168.4	176.38	1268	3390700	0.57	0.92	3	3	1279973	1326170	1308525		FT0769	134.895	134.895	134.895	846.822	846.822	846.822	1	NA	1.6903e+06	NA		769	118.078	11.2292		3	59107.5	688880	56923.9	731505	67903.9	760810		769	132.03	11.2904		3	6786648	3.22418e+07	5673756	2.6628e+07	7950732
	F770	96.9507	830.57	825.39	837.36	261	3600055	1	0.94	421	3	565876	1524713	1523982		FT0770	134.895	134.895	134.895	426.526	426.526	426.526	1	1.49406e+07	NA	NA		770	118.078	11.5298		2	17649.8	33484.5	15639.5	30918	0	0		770	132.038	13.0752		3	79053.3	599604	83899.7	521535	85547.1
	F771	121.032	72.3	66.51	75.2	599	3745007	0.29	0.96	2	3	1114515	1496066	1297463		FT0771	134.916	134.916	134.916	831.291	830.524	831.335	3	9.71156e+06	2.33166e+07	2.50581e+07		771	118.092	13.006		3	300631	1.62141e+06	323467	1.64291e+06	258655	1.29999e+06		771	132.038	5.92353		1	12950.4	15243.6	0	0	0
	F772	121.032	184.4	180.96	191.32	599	5058574	0.23	0.71	3	3	1535802	1796981	1758151		FT0772	134.981	134.981	134.981	459.081	459.081	459.081	1	NA	135743	NA		772	118.879	1.97942		1	13938	14676.4	0	0	0	0		772	132.043	13.3909		3	70987.6	277787	65829.6	395097	71454.9
	F773	121.032	301.45	294.47	304.36	599	1920357	0.35	0.93	2	3	382581	924203	626652		FT0773	135.018	135.018	135.018	812.659	812.659	812.659	1	NA	NA	3.47503e+06		773	118.904	2.25058		3	94139.6	368483	81786.9	376332	91467.3	380302		773	132.045	2.80192		3	266893	1.15043e+06	272085	1.21505e+06	294046
	F774	121.032	318.34	314.26	321.26	599	1412254	0.35	0.93	4	3	334009	584658	439470		FT0774	135.03	135.03	135.03	684.533	683.959	684.541	3	4.33843e+06	4.8575e+06	4.0099e+06		774	118.918	1.28636		3	40806.5	698729	37569.5	302113	52269.6	593275		774	132.049	13.4035		3	405474	2.91967e+06	383534	2.84137e+06	412853
	F775	121.032	330.03	323.59	335.89	599	2405569	0.35	0.78	4	3	553253	986168	880350		FT0775	135.031	135.031	135.031	459.67	459.081	460.239	3	2.3296e+07	2.01451e+07	6.07444e+07		775	118.918	1.69984		2	35463.5	580328	35133.5	558302	0	0		775	132.049	7.1901		3	57061.4	448503	54725.4	516994	51098.2
	F776	121.032	358.73	356.97	365.75	599	1128080	0.36	0.7	3	3	259958	543400	369771		FT0776	135.044	135.044	135.044	457.343	457.343	457.343	1	NA	NA	93435.8		776	118.918	2.04515		3	25189.4	46267.9	26131.2	101658	32274	55391.3		776	132.049	11.2453		3	32695.5	181869	29437.1	192263	27100.7
	F777	121.032	426.32	423.46	432.07	599	1921110	0.32	0.97	8	3	495227	716789	746609		FT0777	135.045	135.045	135.045	172.576	172.574	172.576	3	9.13515e+06	8.92365e+06	7.10973e+06		777	118.918	2.03837		3	23026.5	78650.2	29798.4	122882	26835	84557.9		777	132.055	9.04617		3	37193.4	296629	38509.1	273647	34548
	F778	164.058	464.7	457.71	471.72	1270	179040317	1	1	9942	3	60251219	59917544	58896554		FT0778	135.045	135.045	135.045	252.31	251.758	252.322	3	3.91862e+07	3.37621e+07	3.95219e+07		778	118.918	2.29932		2	29082.5	73271	22888.3	95039.2	0	0		778	132.057	1.38224		1	160743	110143	0	0	0
	F779	144.075	254.95	251.57	261.88	914	1102580	0.53	0.58	2	2	795025	836438	0		FT0779	135.066	135.066	135.066	449.777	449.777	449.777	1	NA	NA	2.78743e+06		779	118.933	13.0869		1	94726.2	997693	0	0	0	0		779	132.057	6.32842		3	101334	78206.6	110895	93766.5	54246.1
	F780	144.075	425.75	419.43	432.07	914	2064582	1	0.9	4	2	1338582	1356130	0		FT0780	135.966	135.966	135.966	176.006	176.006	176.006	1	47647.6	NA	NA		780	118.942	13.8343		3	201309	964451	138545	595651	104073	535500		780	132.057	4.9694		1	107754	83795.5	0	0	0
	F781	96.9601	830.57	823.67	837.36	263	930072202	1	0.99	53	3	3139700597	2971163268	2981244262		FT0781	135.995	135.995	135.995	267.777	267.777	267.777	1	NA	NA	546222		781	118.942	14.0345		2	89049.4	609422	101707	1.01046e+06	0	0		781	132.057	14.1234		1	33496.5	26587.8	0	0	0
	F782	144.103	522.58	515.46	529.69	915	5133564	1	0.97	161	3	1697310	1721890	1776063		FT0782	135.996	135.996	135.996	133.959	133.959	133.959	1	568337	NA	NA		782	118.942	14.3825		2	88291.7	1.31341e+06	84592.8	1.2823e+06	0	0		782	132.057	5.57198		1	28248.9	46167.9	0	0	0
	F783	96.9689	830.01	826.04	836.79	264	3607939	1	0.94	303	3	1057693	1101872	1480066		FT0783	136.016	136.016	136.016	175.435	174.867	175.436	3	2.01567e+07	4.30541e+06	1.11495e+07		783	118.942	14.9069		3	22693.7	294670	27651.1	207648	22181	258015		783	132.067	11.3001		3	3.32116e+06	1.60606e+07	3.40011e+06	1.58712e+07	3.34107e+06
	F784	164.072	529.69	522.58	536.78	1271	828219343	0.77	0.94	54	3	268322466	278373849	282012476		FT0784	136.028	136.028	136.028	459.67	459.081	460.824	3	339085	288084	808695		784	118.942	15.1954		3	25260.6	91814.5	13760.5	36667.1	18577.4	86488.4		784	132.067	13.2337		3	16835.3	41422.2	15251.6	41378.7	19507.9
	F785	164.072	803.75	798.62	810	1271	8188481	0.27	0.89	11	3	2868656	2785976	2944986		FT0785	136.034	136.034	136.034	459.67	459.664	460.239	3	3.0888e+06	3.10519e+06	3.29657e+06		785	118.942	15.294		3	15783	59261.1	18566	60384.6	22209	55042		785	132.075	4.20065		3	425152	2.79387e+06	480869	2.96543e+06	468216
	F786	164.072	822.52	818.52	829.44	1271	3001559	0.21	0.69	3	3	1420202	837196	1209635		FT0786	136.048	136.048	136.048	252.322	251.758	252.87	3	1.77535e+06	2.41459e+06	1.94498e+06		786	118.942	15.5495		2	17800	129277	0	0	18211.1	88210		786	132.075	2.94434		3	75627.4	276968	66210.9	322216	69688.9
	F787	121.041	836.79	832.83	843.72	601	1418418	0.07	0.71	10	3	541795	442555	546349		FT0787	136.052	136.052	136.052	1160.8	1160.8	1160.8	1	NA	NA	1.1409e+06		787	118.942	15.7833		2	17896.5	39774.5	16566.4	83745.5	0	0		787	132.08	13.637		3	617111	3.43921e+06	532677	3.45891e+06	546968
	F788	164.973	153.72	146.98	160.5	1272	3407773	1	0.99	259	2	2541862	0	909408		FT0788	136.052	136.052	136.052	1148.31	1148.31	1148.31	1	NA	468582	NA		788	118.942	15.8656		2	14998.2	19839	0	0	16780.2	162671		788	132.078	11.2808		3	34266.2	77866.2	29030.3	99098	45442.4
	F789	121.043	252.13	249.31	258.4	603	1177312	1	0.98	191	3	472604	354419	370457		FT0789	136.052	136.052	136.052	1200.61	1200.61	1200.61	1	NA	828638	NA		789	118.966	8.31358		1	23955.7	70311.6	0	0	0	0		789	132.08	16.7757		1	177285	1.4842e+06	0	0	0
	F790	144.111	168.96	162.75	175.81	916	543940781	1	0.9	182	3	183245407	182839364	179735031		FT0790	136.067	136.067	136.067	174.864	174.864	174.864	1	56424.7	NA	NA		790	118.969	6.88452		1	36696.4	152849	0	0	0	0		790	132.082	4.07101		2	19636.9	103079	0	0	26439.9
	F791	144.111	252.69	245.88	259.56	916	587002859	1	1	91	3	201899528	191950753	195109892		FT0791	136.077	136.077	136.077	254.572	254.554	255.145	3	1.2536e+06	1.00794e+06	1.13522e+06		791	118.969	6.98584		3	33426.1	89303.3	35532.9	43500.1	36271.2	43998.9		791	132.086	13.6402		3	4.07773e+06	2.6462e+07	4.15155e+06	2.59183e+07	4.0882e+06
	F792	121.049	252.69	249.31	259.56	605	976559	1	0.99	144	2	361475	638236	0		FT0792	136.892	136.892	136.892	807.179	806.951	807.407	2	2.2477e+06	NA	3.65997e+06		792	118.969	7.04983		3	34128.9	89970.4	33735.7	106647	33898	112619		792	132.086	6.11787		2	19209	138629	15854.6	117516	0
	F793	165.019	689.61	682.57	692.56	1273	35342888	1	0.98	24	3	11847948	11792657	12079747		FT0793	136.892	136.892	136.892	786.33	784.298	788.362	2	NA	1.04841e+07	1.81468e+06		793	118.969	7.1262		2	34399.6	58476.1	39631.2	55833.8	0	0		793	132.088	16.7784		2	55160	200833	35221.5	215168	0
	F794	165.019	696.1	692.56	703.18	1273	38437923	1	0.93	18	3	13546052	13138488	13043310		FT0794	136.892	136.892	136.892	420.216	420.216	420.216	1	NA	NA	3.33961e+07		794	118.969	7.93106		2	25564.8	31108.5	0	0	26021.6	28979.9		794	132.851	13.5296		3	63758.7	247291	49836.7	140981	59132.8
	F795	165.019	734.22	727.74	741.28	1273	11450506	0.51	0.95	2	3	4074885	3755149	4123757		FT0795	136.892	136.892	136.892	253.991	253.991	253.991	1	NA	NA	706916		795	119.023	13.3148		3	508729	2.14368e+06	460163	2.19072e+06	494705	2.2606e+06		795	132.868	2.18475		1	17559.4	94718.5	0	0	0
	F796	165.019	801.48	794.51	805.46	1273	10885526	0.56	0.76	3	3	3824747	3685449	3794735		FT0796	136.912	136.912	136.912	830.209	830.164	830.524	3	456979	432738	1.03935e+06		796	119.048	13.0154		3	199233	960244	229303	1.10636e+06	215707	966936		796	132.9	4.32923		1	23872.2	91624.4	0	0	0
	F797	96.9697	253.82	249.88	260.14	265	17026796	0.07	0.72	3	3	7058867	6868576	7632422		FT0797	136.914	136.914	136.914	830.728	830.524	830.772	3	705582	848968	1.75464e+06		797	119.05	2.76418		3	251952	1.31156e+06	250829	1.37193e+06	225049	1.36031e+06		797	132.92	7.07842		2	17598.7	20804.1	0	0	13603.5
	F798	96.9697	370.43	364	371.02	265	97686430	0.1	0.66	2	3	34022211	32415771	34350022		FT0798	136.942	136.942	136.942	251.751	250.633	252.87	2	1.25746e+06	NA	630429		798	119.05	3.01441		3	39353.8	94376.8	38588.1	118774	53642.5	149865		798	132.923	7.17731		3	21597.1	56948.6	26224.2	86804.4	12214.8
	F799	96.9697	420.59	417.7	422.31	265	85272230	0.11	0.54	2	3	28532827	29303964	29582683		FT0799	136.948	136.948	136.948	250.633	250.067	251.75	3	3.77121e+06	5.68205e+06	3.61919e+06		799	119.054	13.0091		3	2.3453e+06	1.56817e+07	2.12445e+06	1.50389e+07	2.25926e+06	1.56255e+07		799	132.946	13.8562		3	108158	1.3434e+06	134560	1.32528e+06	149955
	F800	96.9697	852.4	845.47	859.38	265	847731322	0.78	0.94	9	3	265652256	301948142	273602274		FT0800	136.948	136.948	136.948	159.559	158.43	160.688	2	590801	2.68068e+06	NA		800	119.06	5.25391		2	18054.4	42536.4	18946.1	21028.7	0	0		800	132.965	13.5391		3	195448	1.73168e+06	191614	1.66606e+06	192685
	F801	144.166	169.53	165.57	176.38	917	2528485	1	0.86	269	3	744144	967694	840440		FT0801	136.948	136.948	136.948	147.712	147.712	147.712	1	504822	NA	NA		801	119.073	1.16643		1	25712.2	62811.3	0	0	0	0		801	132.982	11.2615		3	379284	2.11716e+06	386522	2.39123e+06	402415
	F802	144.166	252.13	248.74	258.4	917	2625402	1	1	245	3	883250	833649	930678		FT0802	136.999	136.999	136.999	147.725	147.725	147.725	1	NA	7.63221e+06	NA		802	119.073	1.34193		2	23022.1	25053.4	22917	26781.9	0	0		802	132.992	13.5891		1	16675.3	74016.2	0	0	0
	F803	96.9713	831.13	826.04	837.94	266	2080788	1	0.95	238	3	258916	530715	1310123		FT0803	137.02	137.02	137.02	175.435	174.864	176.01	3	2.00846e+06	423900	807616		803	119.976	5.37538		2	20514.3	38018.7	23411.2	55157.7	0	0		803	132.996	7.18369		3	204690	2.53619e+06	212706	2.31586e+06	212073
	F804	144.834	803.75	799.2	810	918	2303602	1	0.98	268	3	964739	774884	574773		FT0804	137.024	137.024	137.024	143.801	143.801	143.801	1	NA	NA	3.28866e+06		804	120.055	13.0091		3	325624	1.42627e+06	314297	1.97345e+06	326597	1.62247e+06		804	133.014	13.5422		3	30869010	3.53614e+08	29999562	3.42201e+08	31214162
	F805	144.876	804.32	798.04	809.44	919	4371779	1	0.97	397	3	1303091	1176727	1928732		FT0805	137.045	137.045	137.045	430.549	430.549	430.549	1	3.74559e+06	NA	NA		805	120.07	1.10857		1	31560.2	71083.3	0	0	0	0		805	133.014	7.10878		1	44195.3	409170	0	0	0
	F806	165.022	519.62	512.49	521.99	1274	46427143	0.46	0.53	11	3	15453708	15652339	15941371		FT0806	137.061	137.061	137.061	181.743	181.742	181.745	3	4.09165e+06	4.06089e+06	3.96653e+06		806	120.856	4.19282		1	94782.4	128852	0	0	0	0		806	133.027	13.5928		3	73014.7	414177	60714.6	387679	79846.6
	F807	165.022	526.73	524.36	533.82	1274	47289482	0.47	0.54	11	3	15744117	16218086	15947554		FT0807	137.08	137.08	137.08	255.145	255.145	255.145	1	NA	54213.5	NA		807	120.901	2.28478		2	25447.8	81798.8	21052	46691.5	0	0		807	133.027	11.3001		3	31315.4	86259.7	23588	74067	33881.8
	F808	144.973	833.39	826.61	840.24	920	12517736	1	0.95	351	3	4391191	4052235	4213975		FT0808	137.097	137.097	137.097	162.946	162.946	162.946	1	286916	NA	NA		808	120.949	5.58504		2	22189.4	41437.1	23862.1	110713	0	0		808	133.033	13.577		3	704655	5.1509e+06	712622	5.15999e+06	749937
	F809	144.975	189.01	182.11	193.64	921	23579447	0.22	0.99	2	3	8270381	8411445	8541277		FT0809	137.097	137.097	137.097	168.6	168.6	168.6	1	706580	NA	NA		809	120.949	6.39822		1	39477.6	492521	0	0	0	0		809	133.033	11.2872		3	285807	1.27689e+06	251453	1.02324e+06	338427
	F810	144.975	430.92	424.04	437.87	921	9294320	0.12	0.88	3	3	3908673	3659625	3589798		FT0810	137.889	137.889	137.889	248.643	247.789	249.496	2	NA	61884.8	221438		810	120.949	6.70067		2	36120.7	154263	0	0	29572.8	102105		810	133.033	9.11707		1	12374.2	11404.4	0	0	0
	F811	144.975	678.51	673.87	684.33	921	3458496	0.1	0.84	2	3	1616183	1600195	1777206		FT0811	137.968	137.968	137.968	805.459	805.23	805.687	2	NA	94718.5	120267		811	120.949	7.11666		2	38856.3	415688	37087.3	96704.1	0	0		811	133.041	6.94588		1	16174.4	69425.6	0	0	0
	F812	144.975	865.78	858.79	872.78	921	17175251	0.19	0.99	5	3	6346990	6252421	6745083		FT0812	137.996	137.996	137.996	835.287	834.68	836.219	3	1.21788e+07	1.93334e+07	1.37648e+07		812	120.96	1.61121		1	24348.8	53786.2	0	0	0	0		812	133.041	8.042		1	11531.4	25888.6	0	0	0
	F813	121.071	175.81	175.23	178.67	608	620260	0.21	0.63	9	2	329470	297790	0		FT0813	137.996	137.996	137.996	853.077	853.077	853.077	1	NA	NA	2.69467e+06		813	120.987	2.93543		2	124776	471879	0	0	150169	584539		813	133.05	13.3996		1	141812	735950	0	0	0
	F814	145.007	804.32	798.62	810.56	922	25452887	1	0.73	2887	3	3152588	9434941	12887358		FT0814	138.028	138.028	138.028	142.954	142.673	143.236	2	NA	79673.2	122962		814	120.987	4.20691		3	1.10524e+06	3.13306e+06	1.09905e+06	2.86764e+06	1.2822e+06	4.19437e+06		814	133.052	6.32368		1	52968.3	50856.4	0	0	0
	F815	165.041	153.72	146.98	160.5	1277	1029262246	1	0.92	243	3	600678451	109153988	312398449		FT0815	138.064	138.064	138.064	181.743	181.742	181.745	3	331254	366679	354766		815	121.01	4.21236		2	89839	227475	0	0	145757	289178		815	133.063	13.5422		3	194505	1.743e+06	191343	1.75899e+06	190032
	F816	165.041	170.1	165.01	176.95	1277	241333410	0.94	0.93	95	3	108338602	72315183	61669005		FT0816	138.071	138.071	138.071	805.23	805.23	805.23	1	NA	NA	109648		816	121.02	1.66394		3	18686.7	20166.6	28617.9	89170.6	19848.8	70386.6		816	133.066	2.74848		3	96897.2	699832	120143	479284	156902
	F817	165.041	779.55	773.22	785.21	1277	3788017	0.28	0.87	4	3	1580516	1472470	1722846		FT0817	138.89	138.89	138.89	424.81	424.81	424.81	1	NA	NA	223863		817	121.029	2.92844		3	20657668	1.11399e+08	19240870	1.04275e+08	23629382	1.23042e+08		817	133.066	7.05942		3	25252.9	34268.4	35470.8	104487	30492.3
	F818	165.054	464.12	458.87	468.79	1280	1655891	1	1	186	3	497842	527670	650853		FT0818	139.001	139.001	139.001	797.769	797.705	798.275	3	263203	233182	310492		818	121.029	4.21315		3	193139072	7.28802e+08	169684816	6.66769e+08	210999952	8.51216e+08		818	133.066	15.2762		1	11204.2	11808.6	0	0	0
	F819	96.9762	811.7	804.89	816.82	269	14424347	0.45	0.8	4	3	4664625	4919482	5103605		FT0819	139.023	139.023	139.023	804.548	804.548	804.548	1	NA	1.3276e+06	NA		819	121.044	4.20218		1	126548	174827	0	0	0	0		819	133.07	11.2969		3	173698	737611	186161	779537	183996
	F820	96.9762	822.52	816.82	828.88	269	14087354	0.46	0.84	4	3	4577560	4841611	4957459		FT0820	139.076	139.076	139.076	253.991	253.991	253.991	1	NA	NA	507077		820	121.049	4.2194		3	95653	194248	89433.4	212528	112894	330177		820	133.083	13.6402		3	35460.2	94777.3	35158.3	90921.1	37525.3
	F821	96.9762	837.94	831.13	844.31	269	17620800	0.74	0.86	5	3	5667893	6115538	6181339		FT0821	139.077	139.077	139.077	169.163	169.163	169.163	1	NA	NA	702469		821	121.05	8.44391		3	38040.5	367340	43302.6	337600	41609.6	100908		821	133.087	13.6402		3	346999	1.7829e+06	314033	1.76821e+06	320173
	F822	96.9762	865.2	863.46	869.28	269	4948934	0.19	0.68	2	3	1620514	1729580	1628115		FT0822	139.113	139.113	139.113	164.637	163.509	164.638	3	145082	278174	247906		822	121.066	2.78946		2	77459.7	280416	79276.2	289255	0	0		822	133.087	4.35331		3	150601	919365	364035	1.95133e+06	200378
	F823	145.014	681.41	679.09	687.26	924	932348	0.2	0.7	5	3	356969	369628	400065		FT0823	139.113	139.113	139.113	249.5	249.5	249.5	1	NA	41269.8	NA		823	121.066	2.82615		2	74931.2	80595.4	0	0	73389.6	144791		823	133.089	13.637		3	110888	581203	88315.7	438455	94242.3
	F824	145.014	772.04	764.94	778.99	924	67170411	0.95	0.89	63	3	21670950	23967169	23018729		FT0824	139.938	139.938	139.938	250.068	250.062	250.632	3	7.27936e+06	8.84095e+06	1.10923e+07		824	121.066	2.92846		3	80683.3	458921	90676.6	665429	78291.6	640192		824	133.089	16.7642		2	35622.1	198556	37679	229804	0
	F825	121.072	178.67	178.1	183.83	609	773298	0.69	0.92	4	3	300919	370510	410851		FT0825	139.975	139.975	139.975	834.721	834.68	836.219	3	2.04795e+06	2.69233e+06	3.23929e+06		825	121.072	4.21627		3	1.20519e+06	3.46181e+06	1.06614e+06	3.29437e+06	1239774	3.92883e+06		825	133.177	13.5422		3	57939.1	203834	57147.7	191546	76806.8
	F826	121.072	253.26	248.74	259.56	609	17794141	1	0.95	66	3	5672692	5881980	6801255		FT0826	139.994	139.994	139.994	834.721	834.721	834.721	1	1.10898e+06	NA	NA		826	121.088	1.085		2	20661.7	56649.4	32300.9	84361.1	0	0		826	133.923	13.0366		2	113820	1.14919e+06	0	0	95618.9
	F827	121.072	421.16	414.23	426.32	609	1357678	0.62	0.7	3	3	613276	541787	820579		FT0827	140.024	140.024	140.024	805.123	805.116	805.13	2	73019.7	103196	NA		827	122.009	2.61845		1	80458.2	95005.8	0	0	0	0		827	133.931	8.85589		3	11004.3	129073	10142.8	111694	12234.6
	F828	145.036	802.62	799.2	808.3	926	887465	1	0.89	105	1	904472	0	0		FT0828	140.033	140.033	140.033	780.321	779.188	781.448	3	1.12572e+06	1.28256e+06	1.34206e+06		828	122.022	14.4207		3	195940	2.59833e+06	201222	2.70897e+06	231601	2.79441e+06		828	134.017	13.5359		3	1.38484e+06	1.53158e+07	1352716	1.46616e+07	1.36694e+06
	F829	96.9782	830.57	826.04	835.66	272	760023	1	0.98	103	3	320106	279182	176083		FT0829	140.035	140.035	140.035	775.77	775.193	775.776	3	5.43685e+06	5.68457e+06	5.43323e+06		829	122.025	13.4445		3	242328	2.69541e+06	177201	3.10395e+06	202704	3.05643e+06		829	134.023	7.69478		3	20159.7	102181	20542.6	95387.5	25819.3
	F830	165.055	170.66	166.7	176.95	1281	121476704	0.73	0.85	16	3	40431150	43175607	39616899		FT0830	140.047	140.047	140.047	184.033	184.033	184.033	2	NA	137882	302575		830	122.033	2.92844		3	1.59033e+06	7.29947e+06	1.45126e+06	8.08359e+06	1889079	9.269e+06		830	134.028	7.15499		3	45481.6	338061	39086.9	366348	38437.9
	F831	165.055	252.13	246.46	258.98	1281	373648432	1	0.94	91	3	124566699	125544930	125651534		FT0831	140.964	140.964	140.964	658.286	658.286	658.286	1	NA	NA	2.35683e+06		831	122.033	4.21003		3	15047829	5.24915e+07	13052455	4.87584e+07	16554288	6.52404e+07		831	134.028	14.1822		3	44561.4	311833	46859.9	332174	48284.5
	F832	96.9801	830.01	826.61	836.22	274	901029	1	0.97	114	3	394393	319114	211999		FT0832	140.964	140.964	140.964	597.082	597.082	597.082	1	1.40798e+06	NA	NA		832	122.072	11.4449		2	149451	1.77024e+06	0	0	168187	1.65175e+06		832	134.034	13.5739		3	128371	917832	157068	939438	151763
	F833	165.061	464.7	457.71	471.72	1282	11565679	1	0.99	1084	3	3956545	3963484	3670650		FT0833	140.964	140.964	140.964	866.516	866.516	866.516	1	NA	1.81579e+06	NA		833	122.075	4.20768		2	91938.6	166468	0	0	101763	209925		833	134.034	11.2872		3	60823.2	248498	54442	185918	57982.8
	F834	145.042	803.75	798.62	809.44	929	1442601	1	0.97	180	3	418889	610342	433376		FT0834	140.965	140.965	140.965	864.771	864.771	864.771	1	NA	240253	NA		834	122.967	3.12303		2	48805	218098	40419.5	111372	0	0		834	134.036	4.9694		1	47240.8	97735.9	0	0	0
	F835	145.043	806.03	799.2	809.44	930	1116761	1	0.9	106	1	1149486	0	0		FT0835	140.986	140.986	140.986	528.738	528.738	528.738	1	NA	NA	1.1452e+07		835	122.967	3.74767		3	29719.7	59420.7	25843.3	31352	23241.2	186031		835	134.046	13.0216		3	60956.9	129494	31979.5	182424	33085.5
	F836	145.044	804.89	798.62	811.13	931	3028236	1	0.96	268	3	719010	991468	1352916		FT0836	141.031	141.031	141.031	250.633	250.633	250.633	1	51707.9	NA	NA		836	122.968	3.67823		2	25918.4	52778.5	41336.9	234412	0	0		836	134.046	7.11033		3	20922.9	235878	29590.1	239393	26611
	F837	165.075	529.69	522.58	536.78	1283	82282446	0.77	0.94	59	3	26743307	27694855	27869284		FT0837	141.039	141.038	141.039	775.193	774.608	775.776	3	317591	285486	159685		837	122.967	3.98097		3	25842.4	89341.6	16356.7	31751.2	25737.8	89874		837	134.046	5.18278		1	10055.8	22871.2	0	0	0
	F838	165.077	348.2	341.16	355.22	1284	4072722	0.62	0.92	122	3	1311776	1402583	1400648		FT0838	141.042	141.042	141.042	869.437	869.437	869.437	1	NA	NA	23839.8		838	122.968	4.04218		2	28936.5	41492.8	18181.8	63553.2	0	0		838	134.047	7.61718		3	2.2142e+06	2.60746e+07	2.13123e+06	2.46527e+07	2.22148e+06
	F839	96.9848	432.64	425.75	439.04	280	6031229	0.16	0.91	2	3	2443449	2510506	2364073		FT0839	141.07	141.07	141.07	880.606	880.606	880.606	1	NA	NA	637235		839	122.967	4.29707		1	24554.6	55896.9	0	0	0	0		839	134.047	5.00973		3	1624766	2.15781e+07	1386377	1.836e+07	1930588
	F840	96.9897	831.13	828.88	833.39	284	731928	1	0.91	144	1	724060	0	0		FT0840	141.07	141.07	141.07	473.71	473.71	473.71	1	NA	98549.7	NA		840	122.968	4.38072		2	30829.5	56818.9	32794.4	180203	0	0		840	134.054	3.01359		2	30327.2	58288.7	24628.1	28372.3	0
	F841	122.022	430.92	424.04	437.87	615	4233777	0.25	0.95	3	3	1477564	1560076	1427780		FT0841	141.092	141.092	141.092	253.156	252.881	253.43	2	3.35365e+06	NA	2.83813e+06		841	122.968	4.47262		2	40895	121839	26089.7	41772.6	0	0		841	134.061	2.86491		3	96334.2	334893	212237	881497	136553
	F842	122.022	678.51	671.55	684.91	615	4195829	0.3	0.87	2	3	1521525	1462849	1540800		FT0842	141.938	141.938	141.938	251.759	251.759	251.759	1	NA	428207	NA		842	122.968	4.45813		2	44571.2	712121	34287.5	63959.5	0	0		842	134.071	11.3102		2	24408	65255	0	0	19055.2
	F843	122.022	864.62	857.63	871.61	615	10998937	1	0.99	6	3	3607984	3944158	3875926		FT0843	141.989	141.989	141.989	534.049	534.049	534.049	1	722570	NA	NA		843	122.967	5.02913		3	35084.2	436320	37460.3	428991	30044.2	263191		843	134.097	7.6406		2	13808.4	57349.6	10064.8	51157.1	0
	F844	96.9904	829.44	824.82	836.22	285	53750057	1	0.95	670	3	19384438	16944412	17442207		FT0844	142.02	142.02	142.02	474.28	474.28	474.28	1	899228	NA	NA		844	122.967	5.25882		3	24381.9	90013.7	27072	156364	31572.7	96748.6		844	134.916	13.8499		3	3.78648e+06	2.53345e+07	3.6652e+06	2.69762e+07	3.9952e+06
	F845	96.991	829.44	827.18	833.96	286	725117	1	0.92	107	2	332924	450510	0		FT0845	142.02	142.02	142.02	428.25	428.25	428.25	1	NA	NA	519263		845	122.967	5.40464		3	28483.8	189580	30173.7	347020	39559.6	327675		845	134.922	13.0241		1	23896	89465.3	0	0	0
	F846	122.025	802.05	795.09	805.46	617	5137659	0.83	0.99	4	3	2354698	2315383	2174829		FT0846	142.766	142.766	142.766	169.728	169.728	169.728	1	NA	NA	229737		846	122.968	5.68434		3	16836.4	53841.3	15300.6	31928.5	20918.1	45152.3		846	134.925	14.179		3	23094.8	204552	23420.7	209038	28351.7
	F847	122.025	807.74	805.46	814.54	617	5337544	0.81	0.93	4	3	2425934	2222987	2185832		FT0847	142.884	142.884	142.884	252.315	251.75	252.881	2	428133	NA	312698		847	122.985	14.3659		3	64985.8	359684	76337.5	388183	72517.4	346881		847	134.943	13.8185		3	46200.8	266865	60041.8	266597	28280.9
	F848	166.014	671.55	664.55	677.93	1286	2630803	0.34	0.71	2	3	1588153	1820994	1616489		FT0848	142.884	142.884	142.885	169.164	169.163	169.165	3	444405	320353	264630		848	122.993	9.68429		2	15807.5	15713.8	17070.6	63492.1	0	0		848	134.961	11.2766		2	20084.1	49663	19171.1	62152.3	0
	F849	166.014	801.48	794.51	806.03	1286	14381039	0.48	0.97	9	3	5478289	5424395	5573834		FT0849	142.925	142.925	142.925	252.039	251.759	252.32	2	1.13008e+06	598592	NA		849	122.993	9.80783		3	12411.9	28271.6	13101.1	28731.4	16681	34555		849	134.981	7.65594		3	45235	277525	44431.7	284880	46318.4
	F850	166.014	830.01	828.31	835.09	1286	2502164	0.42	0.79	3	3	1448218	1144502	1206646		FT0850	142.925	142.925	142.925	170.296	169.729	170.862	2	NA	593078	1.06382e+06		850	123.012	3.18076		2	35888.1	51300.7	24893.6	47430.7	0	0		850	134.987	13.2759		1	17737	111211	0	0	0
	F851	97.0295	166.14	159.93	172.95	289	6466847	1	0.89	4	3	2916885	2969932	2815605		FT0851	142.968	142.968	142.968	781.45	780.321	782.579	2	117957	NA	285081		851	123.012	3.44482		2	30216.6	96108.4	0	0	23454.3	241396		851	135.018	13.5391		3	399073	3.43319e+06	353064	3.27961e+06	360763
	F852	97.0295	182.68	176.95	187.85	289	3762414	0.85	0.81	3	3	1845707	1833976	1849194		FT0852	142.975	142.975	142.975	834.114	833.935	834.154	3	3.46083e+07	3.55575e+07	2.66007e+07		852	123.031	18.551		1	10068.4	18580.2	0	0	0	0		852	135.02	6.95378		3	42347.1	356266	36746.9	312452	44482.3
	F853	145.051	150.9	145.3	157.11	933	21976066	0.64	0.75	3	3	9535604	8996846	9357212		FT0853	142.975	142.975	142.975	550.526	550.526	550.526	1	230862	NA	NA		853	123.031	18.81		2	16631.8	23233.9	16668.6	22445.7	0	0		853	135.021	13.5606		1	40287.3	116885	0	0	0
	F854	145.051	166.7	160.5	173.52	933	28381980	0.66	0.84	3	3	11479410	12357097	11785162		FT0854	142.981	142.981	142.981	422.227	421.365	423.089	2	240374	162692	NA		854	123.031	18.9961		2	14312.6	16722	0	0	14857.3	51555.2		854	135.03	11.4036		3	703349	5.5566e+06	637130	4.81498e+06	647370
	F855	145.051	430.92	424.04	437.87	933	162983422	1	0.99	16	3	56964734	56665288	56583956		FT0855	143.053	143.053	143.053	252.875	252.87	252.881	2	2.2939e+06	NA	4.37498e+06		855	123.031	18.9713		2	15569.3	27602.6	0	0	19471.1	57024.1		855	135.03	12.9997		3	114785	965702	130222	823733	119112
	F856	145.051	779.55	772.63	784.64	933	15343328	0.4	0.93	4	3	7156831	7529907	7147068		FT0856	143.053	143.053	143.053	182.316	182.316	182.316	1	NA	NA	273430		856	123.031	19.1428		3	27098	283362	19681.6	204985	15541.1	45174.7		856	135.03	7.07832		3	26424.7	305588	30662.5	319126	31958.4
	F857	145.051	787.56	784.64	794.51	933	15486586	0.52	0.97	5	3	6868437	6662970	6941567		FT0857	143.053	143.053	143.054	169.164	169.163	169.165	3	5.58301e+06	6.15598e+06	4.46449e+06		857	123.034	4.21315		3	768913	2.70596e+06	747276	2.62732e+06	895074	3.05942e+06		857	135.031	7.65917		3	7274430	5.88642e+07	7.21387e+06	5.93666e+07	7422228
	F858	166.023	690.2	683.16	697.28	1287	4501441	0.9	0.79	33	3	1553050	1550620	1530525		FT0858	143.054	143.054	143.054	253.447	253.447	253.447	1	NA	2.52912e+06	NA		858	123.036	4.21315		3	441359	1.45943e+06	390243	1.26937e+06	609000	1.687e+06		858	135.031	8.65864		3	183299	2.04843e+06	189181	1.93674e+06	206075
	F859	145.062	678.51	674.45	685.5	935	1054281	0.26	0.97	36	3	2404509	2089870	2196280		FT0859	143.082	143.082	143.082	169.728	169.728	169.728	1	NA	NA	209481		859	123.039	18.9675		1	11179.4	27683.1	0	0	0	0		859	135.045	4.21003		3	9901070	4.22738e+07	9209261	4.23519e+07	9368293
	F860	145.062	706.11	699.05	710.79	935	1336650	0.25	0.94	110	3	2661221	2782490	2689994		FT0860	143.082	143.082	143.082	678.133	678.133	678.133	1	226874	NA	NA		860	123.039	19.0535		3	18710.9	37533.3	10978.6	16758.2	18068.7	44617.4		860	135.045	2.87759		3	1765133	1.37579e+07	1.82828e+06	1.42632e+07	1.91984e+06
	F861	145.062	803.75	796.89	810.56	935	1105282945	1	0.97	166	3	2207954526	2201177633	2212787019		FT0861	143.082	143.082	143.083	252.883	252.32	253.447	2	275480	299965	NA		861	123.039	19.2811		2	19154.4	54370.2	12046.8	15431.5	0	0		861	135.045	16.8425		1	136100	254660	0	0	0
	F862	166.04	154.28	148.1	161.06	1288	96078116	1	0.94	432	3	57045817	9928854	28335058		FT0862	143.088	143.088	143.088	169.447	169.165	169.729	2	164158	433738	NA		862	123.039	19.2188		3	14656.9	46341.3	11719.3	19492.2	13068.3	17933		862	135.05	7.61396		3	137620	1.38437e+06	122062	1.24765e+06	123710
	F863	166.04	170.1	166.14	176.95	1288	22626337	0.85	0.91	181	3	10165902	6833758	5646677		FT0863	143.09	143.09	143.09	253.157	252.87	253.444	2	861259	NA	536332		863	123.039	19.3108		2	16351	60718.6	17149.8	46078.8	0	0		863	135.051	4.99034		3	91945.1	1.10959e+06	79371.4	927640	117025
	F864	97.0407	178.1	173.52	182.11	290	1219897	0.15	0.95	3	3	671071	419395	407143		FT0864	143.09	143.09	143.09	168.6	168.6	168.6	1	1.03759e+06	NA	NA		864	123.039	19.4536		3	18544.9	62084.4	13892.5	28401.8	16895.8	35663.4		864	135.056	3.06722		1	13482.3	17318.6	0	0	0
	F865	97.0407	804.32	799.2	810.56	290	1744442	0.17	0.99	5	3	722268	598170	769979		FT0865	143.108	143.108	143.108	169.164	169.163	169.165	3	9.4282e+08	8.71419e+08	9.10062e+08		865	123.039	19.4966		3	16291.1	24277.5	12326.2	19392.3	13429.2	32120.1		865	135.066	7.51368		3	262386	2.79929e+06	249022	2.72384e+06	281314
	F866	97.0407	1183.26	1176.14	1186.23	290	8479043	0.29	0.68	2	3	3095663	2662941	3010536		FT0866	143.108	143.108	143.108	252.322	252.32	252.87	3	1.18671e+09	1.12211e+09	1.16906e+09		866	123.039	19.4746		2	16718.4	42296.6	14790.3	38168.5	0	0		866	135.081	7.66564		3	52215.1	309948	45404.9	298548	52070.2
	F867	97.0407	1193.95	1188.61	1196.91	290	7686167	0.31	0.92	2	3	2745311	2388233	2817769		FT0867	143.125	143.125	143.125	252.314	251.759	252.87	2	NA	537553	628703		867	123.039	19.6122		1	19510.5	47153.7	0	0	0	0		867	135.082	4.95002		1	38529	84156.1	0	0	0
	F868	97.0615	832.26	826.04	836.22	291	9754708	1	0.61	1500	3	3059359	3206252	3508097		FT0868	143.126	143.126	143.126	252.32	252.32	252.32	1	472072	NA	NA		868	123.039	19.6519		3	16426.2	88346.2	16025.1	39171.3	16047	80258		868	136.016	2.91891		3	1400546	9.20075e+06	4713257	3.01313e+07	2.19475e+06
	F869	145.081	803.18	798.62	810	937	1336490	1	0.97	170	2	924543	434739	0		FT0869	143.133	143.132	143.133	169.165	169.163	169.729	3	348364	388156	555772		869	123.039	19.7476		3	22183.8	25307.3	20165.4	57074.2	18275	62319.8		869	136.016	13.3618		1	64119	240426	0	0	0
	F870	166.044	154.28	147.54	161.06	1289	41625644	1	0.92	902	3	24786193	4029462	12538320		FT0870	143.133	143.133	143.133	252.877	252.87	252.884	2	NA	348230	332031		870	123.039	19.8102		1	15014.5	18963.8	0	0	0	0		870	136.028	7.66564		3	129381	808466	117038	806543	126962
	F871	166.044	170.1	165.01	176.95	1289	9215448	0.91	0.92	363	3	4162504	2724448	2350496		FT0871	143.14	143.14	143.14	169.73	169.73	169.73	1	161594	NA	NA		871	123.039	19.8805		2	19889.3	71997.1	18759.1	108698	0	0		871	136.033	11.4036		3	23207.6	158785	30453.4	173724	30107.9
	F872	97.0622	831.13	827.18	837.36	292	963925	1	0.96	140	2	264286	0	724819		FT0872	143.162	143.161	143.162	170.295	169.729	171.432	3	813556	1.46241e+06	5.2893e+06		872	123.039	19.952		3	14707.6	20666.3	19677	58040.3	16558.8	49848.2		872	136.034	7.66887		3	408813	3.18321e+06	386989	3.13928e+06	438862
	F873	166.051	161.62	155.41	168.4	1290	5687568	0.2	0.9	3	3	2339503	2605965	2416393		FT0873	143.162	143.162	143.162	252.602	251.758	253.447	2	2.59637e+06	2.62283e+06	NA		873	123.045	4.20768		2	135563	956206	0	0	149230	841346		873	136.034	8.66523		3	11943.7	69228.3	14379.2	63030.8	13001.6
	F874	145.087	167.84	163.31	170.66	939	9665456	0.56	0.96	4	3	3741726	3389184	3795651		FT0874	143.163	143.163	143.163	250.633	250.633	250.633	1	1.04545e+06	NA	NA		874	123.081	2.96999		2	48363.4	49064.8	55151.1	134200	0	0		874	136.04	4.21316		3	196269	858979	178561	733179	204336
	F875	145.087	174.09	170.66	178.1	939	13716775	0.71	0.84	6	3	5186511	4570305	5221064		FT0875	143.29	143.29	143.29	252.322	252.32	252.87	3	903381	800208	768956		875	123.081	3.00822		2	39811.2	134087	41858.5	93096	0	0		875	136.048	4.20691		3	827141	3.50846e+06	776032	3.34121e+06	805806
	F876	145.087	252.69	246.46	259.56	939	58104608	1	0.97	31	3	20161402	19880312	20224788		FT0876	143.29	143.29	143.29	169.728	169.728	169.728	1	NA	NA	1.13873e+06		876	124.007	11.2582		3	101694	942226	92074.7	946864	87183.8	811044		876	136.048	2.87759		3	165846	1.01694e+06	169697	974637	161636
	F877	145.087	425.18	418.86	431.49	939	3560365	0.45	0.79	3	3	1942860	1727332	1961988		FT0877	143.33	143.33	143.331	169.164	169.163	169.165	3	445662	411935	198312		877	124.022	4.05486		3	135173	1.40931e+06	132628	1.41611e+06	131517	1.47273e+06		877	136.048	11.8208		1	15213.1	29384.7	0	0	0
	F878	145.087	803.75	796.89	806.03	939	1675835	0.34	0.71	3	3	966246	1109124	1131807		FT0878	143.331	143.33	143.331	252.035	251.75	252.32	2	525024	NA	253514		878	124.052	4.73491		2	267800	2.61262e+06	162466	1.36757e+06	0	0		878	136.048	14.2289		1	19296	20143.3	0	0	0
	F879	145.087	807.17	806.03	810.56	939	695520	0.25	0.72	2	3	502124	517001	487106		FT0879	143.97	143.97	143.97	833.935	832.984	834.154	3	1.89558e+06	2.5861e+06	586321		879	124.984	2.57907		3	177352	1.50507e+06	177120	1.61518e+06	215243	1.82346e+06		879	136.052	14.0651		1	39229.6	190825	0	0	0
	F880	97.0659	168.96	162.19	175.23	293	20085349	0.73	0.84	14	3	6929771	6929843	6812268		FT0880	143.976	143.976	143.976	780.318	780.318	780.318	2	1.21612e+06	1.2648e+06	NA		880	124.984	2.7313		1	130365	149169	0	0	0	0		880	136.07	7.49097		3	19631.1	102501	15569.1	69133.5	20263.2
	F881	97.0659	182.68	180.96	187.27	293	4563534	0.65	0.95	8	3	1577253	1499222	1698917		FT0881	143.978	143.978	143.978	833.026	832.984	833.366	3	1.12561e+06	1.25061e+06	1.11577e+06		881	124.991	1.16643		1	29389.3	32226.5	0	0	0	0		881	136.077	4.25079		3	408312	1.32511e+06	337335	1.26471e+06	429885
	F882	97.0659	253.82	247.03	257.25	293	7277752	0.82	0.9	5	3	2675377	2398061	2539755		FT0882	144.012	144.012	144.012	699.264	698.681	699.847	2	NA	93670.8	107257		882	124.991	1.20503		1	24940.4	29090.1	0	0	0	0		882	136.899	13.3429		1	13259.9	56601.4	0	0	0
	F883	97.0659	349.37	346.44	355.8	293	4483383	0.35	0.65	2	3	1540752	1612418	1630344		FT0883	144.035	144.035	144.035	408.61	408.61	408.61	1	72075.4	NA	NA		883	124.991	1.70795		1	25869.7	89526.4	0	0	0	0		883	136.912	13.8374		3	174234	910825	196263	977255	192107
	F884	97.0659	425.18	420.59	432.07	293	2502539	0.31	0.83	2	3	1025692	962494	885103		FT0884	144.041	144.041	144.041	250.062	250.062	250.062	1	NA	NA	165466		884	124.991	1.74826		2	26926.8	70532.7	26518.5	93544.6	0	0		884	136.914	13.8437		3	342069	1.80337e+06	298056	1.88098e+06	352454
	F885	122.033	175.23	172.37	182.11	619	33016181	1	0.87	6	3	14837810	16166730	13787946		FT0885	144.103	144.103	144.103	522.229	522.229	522.229	1	1.09014e+06	NA	NA		885	124.991	6.91498		2	32089	392871	35385.4	72810	0	0		885	136.942	14.1426		1	18274.4	32853.3	0	0	0
	F886	122.033	252.69	248.17	259.56	619	263443377	1	0.98	66	3	89598574	105807736	81776090		FT0886	144.111	144.111	144.111	169.164	169.163	169.165	3	1.21881e+08	1.21874e+08	8.17731e+07		886	124.991	6.93451		2	39390.1	235825	37160.9	187220	0	0		886	136.942	10.6382		1	12111.7	13889.9	0	0	0
	F887	122.033	420.01	413.65	426.9	619	18142193	0.85	0.98	2	3	11561967	10921434	11360532		FT0887	144.111	144.111	144.111	252.322	252.32	252.87	3	1.05233e+08	1.06442e+08	1.03669e+08		887	124.991	7.10395		3	42174.9	342926	60107.1	213400	40151	158911		887	136.942	11.3895		1	16368.3	16411	0	0	0
	F888	97.0844	830.57	825.39	837.36	294	4511352	1	0.97	538	3	1456214	1508202	1585504		FT0888	144.166	144.165	144.166	169.73	169.165	170.295	2	393905	NA	313137		888	125.001	13.5328		3	131812	990847	157378	1.03255e+06	165070	925333		888	136.943	6.61577		1	29375.8	342710	0	0	0
	F889	166.059	171.8	166.14	178.67	1291	11698196	0.73	0.82	17	3	3839096	4345349	3536751		FT0889	144.834	144.834	144.834	804.083	804.083	804.083	1	NA	NA	588488		889	125.007	1.66925		1	19756	32463.6	0	0	0	0		889	136.943	2.37199		2	38933.8	41027.4	24006.4	38406.1	0
	F890	166.059	252.69	246.46	259.56	1291	35517186	1	0.95	151	3	11700172	11914837	11926177		FT0890	144.876	144.876	144.876	804.555	803.994	805.116	2	726251	442432	NA		890	125.036	4.70252		3	122902	1.09742e+06	127934	912300	112510	947627		890	136.962	14.4239		3	27069.7	297977	32900.1	366488	23702.3
	F891	166.059	413.07	406.08	409	1291	1094588	0.5	0.92	18	3	65311	78450	58882		FT0891	144.923	144.923	144.923	529.323	528.738	531.687	3	301478	527944	70784.3		891	125.036	5.51596		2	139002	2.42335e+06	0	0	142831	2.2412e+06		891	137.001	7.09843		2	160050	1.29662e+06	168961	1.28582e+06	0
	F892	166.059	415.97	415.39	422.89	1291	1859241	0.54	0.75	19	3	287087	359151	343787		FT0892	144.923	144.923	144.923	499.625	499.625	499.625	1	19634.9	NA	NA		892	125.036	13.3688		3	480210	2.86163e+06	553752	2.94361e+06	482098	2.93527e+06		892	137.02	2.92526		3	102371	551292	330649	2.03967e+06	147433
	F893	145.098	1015.14	1008.16	1022.21	942	136232565	1	0.94	59	3	45596191	45528590	45107185		FT0893	144.973	144.973	144.973	834.154	834.114	834.505	3	808713	2.16611e+06	1.83373e+06		893	125.043	14.8316		3	17777.2	23547.2	18744.6	107242	24817.3	153738		893	137.024	11.8575		3	181223	1.2519e+06	208028	1.67822e+06	190146
	F894	97.9594	830.57	824.82	837.36	295	71707502	1	0.98	827	3	24549754	23953811	23226937		FT0894	144.995	144.995	144.995	429.687	427.674	431.699	2	90257.2	33487.5	NA		894	125.061	4.2194		3	368585	1.52052e+06	368162	1.5171e+06	277056	1.37695e+06		894	137.024	7.09278		2	181349	886149	0	0	166226
	F895	97.9642	831.13	824.82	837.94	296	12358353	1	0.98	1351	3	4027971	4262491	4091891		FT0895	145.006	145.006	145.006	803.178	802.844	803.512	2	NA	5.34544e+06	1.57211e+06		895	125.072	11.2969		3	149052	545014	123668	508561	140213	539682		895	137.027	13.6108		2	89098.2	858852	178634	1.86361e+06	0
	F896	145.112	168.96	165.57	175.23	943	24308601	1	0.89	598	3	7900557	8323937	8102107		FT0896	145.014	145.014	145.014	771.672	771.667	771.679	3	1.56372e+07	1.29499e+07	1.46818e+07		896	125.097	2.73288		3	68970.2	220262	126310	960920	95010.4	195713		896	137.036	7.11031		3	305018	2.49402e+06	362840	1.9981e+06	341222
	F897	145.112	252.13	248.17	258.98	943	26652502	1	0.99	121	3	8976025	8397605	9298872		FT0897	145.036	145.036	145.036	802.276	802.276	802.276	1	NA	492811	NA		897	125.929	1.05074		1	19348	29653.8	0	0	0	0		897	137.036	3.07027		2	140937	790766	0	0	135290
	F898	122.036	1146.97	1139.83	1150.55	622	10090236	0.64	0.76	3	3	3550228	3117483	3457353		FT0898	145.041	145.041	145.041	804.656	804.656	804.656	1	NA	NA	114549		898	125.929	1.08457		2	22779.2	39604.5	0	0	22893.2	34360.2		898	137.045	7.17411		3	254090	3.92959e+06	285247	3.79937e+06	281676
	F899	122.036	1167.22	1161.26	1170.19	622	10736973	0.63	0.71	3	3	3960666	3088439	3726705		FT0899	145.042	145.042	145.042	803.411	803.411	803.411	1	NA	197606	NA		899	125.929	1.15679		1	22286.1	34906.7	0	0	0	0		899	137.061	3.03353		3	1.37046e+06	4.72622e+06	1.3721e+06	4.67945e+06	1.33312e+06
	F900	122.036	1177.92	1170.79	1181.48	622	13321281	0.63	0.54	3	3	4681404	4192103	4563324		FT0900	145.042	145.042	145.042	1015.24	1015.24	1015.24	1	NA	NA	48872		900	125.929	1.20503		1	23191.5	35960.7	0	0	0	0		900	137.072	4.23191		3	72521.1	126282	23102	58786.9	82686.5
	F901	122.036	1184.45	1181.48	1187.42	622	7818293	0.64	0.81	3	3	2689714	2455817	2694129		FT0901	145.043	145.043	145.043	803.411	803.411	803.411	1	NA	275073	NA		901	125.929	1.57249		1	22985.7	20428.8	0	0	0	0		901	137.072	3.07677		1	23864.1	37791.1	0	0	0
	F902	122.036	1190.98	1187.42	1198.09	622	13527074	0.64	0.87	3	3	4712442	4216333	4673742		FT0902	145.062	145.062	145.062	802.861	802.844	802.941	3	1.35609e+09	1.34129e+09	1.11947e+09		902	125.929	1.64663		2	19746.4	19365.5	18048.6	40158.2	0	0		902	137.097	2.72967		3	76460.9	971514	104650	1.01898e+06	76742.3
	F903	145.114	168.96	165.57	175.81	944	19918392	1	0.86	753	3	6584511	6682810	6670071		FT0903	145.062	145.062	145.062	678.131	677.553	678.131	3	1.14282e+06	1.201e+06	1.33514e+06		903	125.929	2.16364		3	50144.4	300474	30925.4	116369	22385.4	49631.6		903	137.892	17.4237		1	10111.1	11510.8	0	0	0
	F904	145.114	252.69	247.6	259.56	944	21742171	1	0.99	140	3	7526037	7021465	7216669		FT0904	145.062	145.062	145.062	825.177	824.73	825.624	2	NA	1.27796e+08	3.06033e+07		904	125.929	2.3267		1	28578.1	152217	0	0	0	0		904	137.892	4.22412		1	26519	52543.7	0	0	0
	F905	122.072	565.04	557.98	571.53	624	6227085	0.35	0.82	3	3	2091792	2050360	2065579		FT0905	145.062	145.062	145.062	704.864	704.573	705.156	2	1.00106e+06	1.50351e+06	NA		905	125.929	3.89113		2	21273.7	114991	0	0	23952	30950		905	137.967	11.3215		1	20156.1	17988	0	0	0
	F906	122.072	686.67	679.67	693.74	624	6887743	0.82	0.95	5	3	2223097	2501968	2318751		FT0906	145.062	145.062	145.062	833.589	833.589	833.589	1	1.59969e+07	NA	NA		906	125.929	4.01162		1	18623.7	71452.2	0	0	0	0		906	137.967	12.5161		1	13172.5	19894.4	0	0	0
	F907	145.248	804.89	798.04	811.7	945	4925592	1	0.95	446	3	1768614	1487183	1710991		FT0907	145.062	145.062	145.062	841.576	841.576	841.576	1	NA	9.86722e+07	NA		907	125.929	4.05578		2	22622.7	36069.7	0	0	18577	23583.4		907	137.986	15.0497		1	11353.9	16385.1	0	0	0
	F908	98.0248	826.04	820.23	831.13	299	26536485	0.2	0.85	3	3	11137553	11186944	11066781		FT0908	145.081	145.081	145.081	803.512	803.512	803.512	1	NA	NA	228829		908	125.929	13.6772		2	53013	111483	44892.5	44175.8	0	0		908	137.986	13.1106		1	11852.2	43180.3	0	0	0
	F909	98.0248	836.22	831.13	843.14	299	33731511	0.25	0.81	4	3	14347968	13722345	13319507		FT0909	145.087	145.087	145.087	252.322	251.758	252.87	3	6.12426e+06	1.033e+07	7.54031e+06		909	126.003	3.6231		1	14822.5	14066.5	0	0	0	0		909	137.987	3.03272		2	42671.4	259182	39391	67180.1	0
	F910	145.289	802.62	798.62	809.44	946	2540502	1	0.97	271	3	968481	795919	804901		FT0910	145.087	145.087	145.087	174.293	174.293	174.293	1	2.5232e+06	NA	NA		910	126.02	11.2505		1	94898.7	587347	0	0	0	0		910	137.991	8.0518		1	12967.5	14266.1	0	0	0
	F911	145.816	811.13	805.46	817.39	947	3097408	1	0.98	320	3	1139991	952061	1027364		FT0911	145.098	145.098	145.098	804.083	804.083	804.083	1	NA	NA	75168.4		911	126.039	19.7618		2	10271.5	14069.3	10819.2	29135.5	0	0		911	137.996	13.9253		3	1.4565e+06	1.96604e+07	1.37398e+06	1.95602e+07	1.53918e+06
	F912	145.858	811.7	805.46	817.95	948	6912062	1	0.99	758	3	1876062	2442757	2633243		FT0912	145.098	145.098	145.098	1015.3	1014.66	1015.82	3	2.91933e+07	8.59783e+06	2.84353e+07		912	126.039	19.8735		2	11429.3	23543.1	0	0	11721.1	26588.9		912	138.02	13.4161		3	6322664	3.88231e+07	5736752	3.42564e+07	5.92982e+06
	F913	145.859	810.56	806.6	816.82	949	965649	1	0.94	105	2	523465	0	467095		FT0913	145.098	145.098	145.098	1038.26	1038.26	1038.26	1	NA	NA	3.31368e+06		913	126.039	19.9378		2	12890.3	25183.8	0	0	12744.9	35413.1		913	138.028	2.39048		2	33772.3	79486	0	0	66046.8
	F914	166.984	187.85	181.54	194.22	1292	7929138	0.35	0.97	2	3	3498611	3349804	3399379		FT0914	145.112	145.112	145.112	169.165	169.164	169.728	3	4.31432e+06	5.5287e+06	3.50377e+06		914	126.056	4.21628		3	392315	1.60486e+06	333473	1.67669e+06	412339	1.78791e+06		914	138.028	11.8774		2	13060.6	41118.3	0	0	15806.2
	F915	166.984	434.38	427.47	441.38	1292	5835736	0.29	0.7	2	3	2820416	2804376	2761725		FT0915	145.112	145.112	145.112	252.32	252.31	252.322	3	4.64474e+06	4.86698e+06	4.90432e+06		915	126.056	7.19649		3	405110	4.27115e+06	396415	3.61652e+06	388059	4.10215e+06		915	138.028	17.889		1	11464.8	11869.2	0	0	0
	F916	145.99	810.56	805.46	816.82	951	31908516	1	0.91	4243	3	10114055	11571046	10396269		FT0916	145.114	145.114	145.114	169.164	169.163	169.165	3	2.68195e+06	2.90301e+06	2.91834e+06		916	126.092	3.01603		1	33524.5	64252.7	0	0	0	0		916	138.039	7.12143		2	28872.7	73629.3	0	0	25528.1
	F917	98.0611	430.92	424.04	437.87	300	1885069	0.54	0.93	3	2	983774	0	937251		FT0917	145.114	145.114	145.114	252.322	252.32	252.87	3	3.69498e+06	3.95971e+06	3.91615e+06		917	126.092	3.0733		1	50476.4	165455	0	0	0	0		917	138.056	10.6086		1	14780.7	21619.8	0	0	0
	F918	98.0611	474.06	467.04	481.11	300	7151592	0.78	0.96	45	2	4031561	0	3173524		FT0918	145.117	145.117	145.117	802.941	802.941	802.941	1	NA	NA	5.31423e+06		918	126.092	3.13145		2	33453.2	229536	0	0	41296.7	230090		918	138.056	11.4384		1	14969	23627.9	0	0	0
	F919	98.9245	831.13	826.04	837.36	301	1336691	1	0.99	172	2	729823	0	630599		FT0919	145.154	145.154	145.154	1014.66	1014.66	1014.66	1	NA	56319	NA		919	126.092	3.29539		2	31528.8	68667.6	0	0	32664.4	241747		919	138.064	3.02716		3	127952	401832	125335	374564	117755
	F920	146.009	802.62	798.04	808.3	953	1431282	1	0.88	126	3	365799	551016	530522		FT0920	145.247	145.247	145.247	803.427	803.427	803.427	1	398220	NA	NA		920	126.092	3.37255		2	38774.2	74147.1	0	0	32201.5	38087.3		920	138.067	11.2904		3	34084.3	123351	19394.9	95866.3	31632.3
	F921	146.009	810.56	808.3	815.11	953	808282	1	0.99	116	3	359371	225588	244018		FT0921	145.289	145.289	145.289	803.176	802.941	803.411	2	NA	221792	556620		921	126.092	3.4159		2	33830.5	205498	0	0	39351.6	122525		921	138.067	2.21382		1	37433.6	86858.5	0	0	0
	F922	98.9491	119.35	112.36	126.27	302	25960199	1	0.92	295	3	8389462	8878718	8717019		FT0922	145.693	145.693	145.693	809.235	809.235	809.235	1	NA	NA	157080		922	126.092	3.62477		2	29239.9	47425.5	21239.4	28483.7	0	0		922	138.071	13.4193		3	36745.1	104466	38720.5	97136.7	32380.1
	F923	146.018	772.04	764.94	778.99	955	3252883	1	0.93	98	3	1052799	1162081	1164958		FT0923	145.816	145.816	145.816	809.382	809.095	809.67	2	287763	289731	NA		923	126.092	4.83596		2	13101.4	21813.2	0	0	14106.1	14474.1		923	138.91	11.5759		1	10555.3	16929.6	0	0	0
	F924	146.02	810.56	805.46	816.82	957	3351197	1	1	407	3	1091680	964644	1317606		FT0924	145.858	145.858	145.858	810.868	810.793	810.943	2	NA	968830	656324		924	126.092	7.61397		3	31543.6	202841	33627.4	238226	30187.8	211790		924	138.971	13.5076		3	80423.3	340424	82430.9	367428	81843.6
	F925	123.034	175.23	173.52	182.11	631	1756792	0.92	0.72	9	3	637331	739615	641535		FT0925	145.989	145.989	145.989	597.004	597.004	597.004	1	NA	68550.1	NA		925	126.092	7.68843		2	32921.7	85735.8	23194.6	53435.1	0	0		925	138.98	13.9698		3	28351.4	166584	26713.1	180580	26893.8
	F926	123.034	252.69	248.74	258.98	631	14593346	1	0.98	98	3	4760043	5480404	4663655		FT0926	145.989	145.989	145.989	812.087	812.087	812.087	1	NA	NA	4.52457e+06		926	126.935	1.50637		2	22097.5	66586.6	28522.8	111866	0	0		926	138.982	7.18538		1	20204.6	18535.9	0	0	0
	F927	123.034	420.01	414.81	425.18	631	1170320	0.81	0.69	4	3	517423	487085	476568		FT0927	145.99	145.99	145.99	810.587	810.373	810.801	2	6.53204e+06	NA	1.78327e+06		927	126.935	1.63056		1	21549.6	30387.7	0	0	0	0		927	138.988	18.4542		1	15964.2	28541.7	0	0	0
	F928	146.025	173.52	167.84	179.82	959	8210249	0.19	0.93	2	3	3542916	3461338	3075010		FT0928	145.992	145.992	145.992	454.421	453.275	454.43	3	693734	410231	455619		928	126.935	2.26416		2	17699.2	38276.7	0	0	17819.1	21320		928	138.998	7.09439		3	71766.5	357666	56665	421479	55401.7
	F929	146.025	252.13	245.31	258.98	959	14186804	0.2	0.84	2	3	5827108	4983917	5468279		FT0929	146.017	146.017	146.017	778.623	778.623	778.623	1	NA	NA	78083.3		929	126.935	3.23525		3	25536.7	39046.4	21917.7	61890.7	26121	100972		929	138.998	11.1183		1	15490.8	14866.1	0	0	0
	F930	98.9558	830.57	824.24	837.36	304	413823741	1	0.99	356	3	143316163	136871937	134662018		FT0930	146.018	146.018	146.018	772.268	772.268	772.268	1	NA	739167	NA		930	126.935	4.62628		1	15114	27377.6	0	0	0	0		930	139	13.9001		3	67352.4	668404	51448.8	515506	81001
	F931	146.026	811.13	806.6	815.68	960	1328116	1	0.99	157	2	963922	0	382883		FT0931	146.02	146.02	146.02	810.373	810.235	810.793	3	266184	509397	636768		931	126.935	4.83598		2	20371.8	22700.5	0	0	21352.6	32340.6		931	139.001	13.2988		3	113102	359060	118531	393882	134723
	F932	167.038	153.72	146.98	160.5	1299	70573133	1	0.92	22	3	41111017	8318725	21795518		FT0932	146.027	146.027	146.027	809.661	809.661	809.661	1	NA	862981	NA		932	126.935	7.20292		2	30494.4	169136	23515.5	21586.3	0	0		932	139.004	13.3902		1	36221	105972	0	0	0
	F933	167.038	169.53	165.57	176.38	1299	16218224	0.94	0.9	7	3	7466032	5367397	4382322		FT0933	146.028	146.028	146.028	810.801	810.801	810.801	1	448738	NA	NA		933	126.935	7.29311		3	15437.7	46772.1	22374.3	77386.7	28795.3	272810		933	139.007	2.38548		3	34512.7	117120	25174.1	89162.3	37839.5
	F934	146.027	812.27	805.46	816.25	961	2348618	1	0.96	218	3	681201	785787	901637		FT0934	146.028	146.028	146.028	426.527	426.526	426.529	3	6.6837e+06	7.35235e+06	7.01928e+06		934	126.936	2.76742		3	42657.6	47820.8	91553.7	121186	64419	84179.6		934	139.023	13.4193		3	514280	2.55764e+06	356808	2.42354e+06	388122
	F935	123.036	176.38	172.95	180.96	632	917570	0.96	0.83	16	3	345111	334128	287267		FT0935	146.046	146.046	146.046	169.728	169.165	169.729	3	744772	1.17509e+06	636807		935	126.936	2.8785		2	60139.3	135198	0	0	86132.3	164659		935	139.023	2.63247		3	110875	613885	99760.5	519707	101401
	F936	123.036	252.69	249.31	258.98	632	8129243	1	0.98	172	3	2725617	3155870	2306479		FT0936	146.046	146.046	146.046	598.765	598.175	598.872	3	2.42379e+07	4.22318e+07	2.08219e+07		936	126.936	3.01777		2	38428.9	109979	39012.4	87558.6	0	0		936	139.04	4.22722		2	137923	502750	0	0	108339
	F937	98.9643	831.13	824.82	837.94	306	75425176	1	0.98	914	3	26185440	24697128	24566608		FT0937	146.046	146.046	146.046	675.233	674.651	675.235	3	2.47932e+06	2.43903e+06	1.88444e+06		937	126.956	8.32049		2	12048.8	130136	10977.7	125265	0	0		937	139.051	11.2539		1	28355.7	124067	0	0	0
	F938	167.044	804.32	797.47	811.13	1300	35358151	1	0.98	674	3	11912241	11833142	11637768		FT0938	146.046	146.046	146.046	810.227	809.804	810.235	3	1.36776e+09	1.22334e+09	1.3244e+09		938	126.956	8.48197		1	10851.1	24923.4	0	0	0	0		938	139.064	15.6808		1	18200.1	25956.2	0	0	0
	F939	167.045	153.16	146.42	159.93	1301	3434221	1	0.98	295	3	2117338	228083	1093109		FT0939	146.046	146.046	146.046	832.891	832.797	832.984	2	NA	7.00154e+06	3.71625e+06		939	126.956	9.05489		2	16749.4	155218	0	0	15181.7	201390		939	139.076	2.81447		3	277268	4.53047e+06	321931	4.69706e+06	323784
	F940	146.028	426.32	419.43	433.22	962	39222864	1	0.9	425	3	13135415	12719882	13392567		FT0940	146.046	146.046	146.046	620.562	620.562	620.562	1	NA	NA	1.64152e+06		940	127.006	13.3688		3	52912.4	130413	52352.6	176516	46449.1	207586		940	139.076	7.08487		3	53692.3	371414	62812	298986	62398.3
	F941	146.028	522.58	515.46	526.73	962	7226470	0.66	0.98	9	3	2350661	2298753	2597056		FT0941	146.054	146.054	146.054	430.548	430.548	430.548	1	NA	NA	1.95082e+06		941	127.017	6.99703		2	557040	7.52321e+06	527439	7.40822e+06	0	0		941	139.076	4.21941		3	130399	517385	138812	586893	194525
	F942	146.028	809.44	806.6	816.25	962	3535361	0.62	0.83	488	3	1092408	1437992	1053478		FT0942	146.059	146.059	146.059	803.427	802.844	803.512	3	4.86076e+06	8.71878e+06	3.90735e+06		942	127.047	8.41087		3	11303.1	25476.5	11359.9	137737	11938.4	156750		942	139.113	2.73593		3	117059	306061	116353	274382	88951.8
	F943	123.045	178.67	174.66	185.54	633	3020742	0.54	0.99	2	3	1130002	1182143	1093979		FT0943	146.065	146.065	146.065	802.941	802.844	803.427	3	6.89234e+07	6.82842e+07	6.81295e+07		943	127.051	13.3751		3	8.32114e+06	5.54637e+07	8177454	5.36305e+07	8896661	5.43441e+07		943	139.975	13.9001		3	210367	2.69431e+06	206714	2.92738e+06	250240
	F944	123.045	252.69	245.88	259.56	633	3410991	0.67	0.83	2	3	1178882	1417588	1275374		FT0944	146.065	146.065	146.065	833.549	833.549	833.549	1	NA	140344	NA		944	127.059	7.22211		3	21547	42382.3	33450.1	106711	29109.4	73441.2		944	139.994	13.9159		3	108828	1.28462e+06	123954	1.15415e+06	132691
	F945	98.9669	253.26	251.01	259.56	307	6213467	0.09	0.66	3	3	2219903	2246525	2305151		FT0945	146.071	146.071	146.071	810.227	809.105	810.373	3	323439	463052	297858		945	127.076	4.23191		3	702265	2.26973e+06	619372	2.42908e+06	725230	2.96268e+06		945	140.012	14.2239		3	46137.5	402826	55390.9	390571	47425.3
	F946	98.9669	398.49	395.57	402	307	37214815	0.09	0.7	2	3	12453968	12317808	12861623		FT0946	146.072	146.072	146.072	298.745	298.745	298.745	1	NA	40567.6	NA		946	127.097	13.3814		3	47095.8	183972	51195.9	197952	50164.8	205998		946	140.033	13.0122		3	141442	1.18241e+06	158406	1.11151e+06	164227
	F947	167.059	251.57	244.74	256.67	1303	1607112	0.59	0.96	82	3	653732	481874	491806		FT0947	146.082	146.082	146.082	593.789	593.511	594.068	2	1.40882e+07	1.60959e+07	NA		947	127.113	2.30549		3	139265	585699	151867	541506	142328	540881		947	140.033	10.5541		3	38197.3	329598	27763.2	284281	26992.6
	F948	167.059	370.43	363.41	377.46	1303	6904822	0.74	0.95	328	3	2364539	2344471	2278386		FT0948	146.09	146.09	146.09	252.32	252.31	252.322	3	664484	760499	463918		948	127.113	2.90797		2	91938.9	668932	88073.7	625507	0	0		948	140.035	12.9174		3	923264	4.83434e+06	894938	5.63837e+06	849643
	F949	146.046	599.14	592.1	606.21	964	19540648	0.66	0.99	278	3	64616529	44452590	56953783		FT0949	146.095	146.095	146.095	1015.82	1015.82	1015.82	1	NA	NA	125464		949	127.113	3.8532		2	21243.7	44688.6	21225	142675	0	0		949	140.035	6.3724		1	38263.4	51448.4	0	0	0
	F950	146.046	620.35	613.86	627.45	964	3695638	0.54	0.94	39	3	12141200	8590162	10949971		FT0950	146.101	146.101	146.102	1015.88	1015.82	1016.4	3	2.29491e+06	1.86638e+06	1.86729e+06		950	127.113	3.93579		2	19282	43476.9	18076.3	17759.6	0	0		950	140.046	3.0685		3	82599.2	222192	24419.6	38607.6	138304
	F951	146.046	675.61	668.64	682.57	964	1719156	0.46	0.93	13	3	5166273	4896385	5068892		FT0951	146.102	146.102	146.102	809.737	809.67	809.804	2	4.06453e+06	NA	6.90309e+06		951	127.113	4.21783		2	240449	669716	249911	698600	0	0		951	140.047	7.92448		1	12030.6	14478.3	0	0	0
	F952	146.046	810	803.18	816.82	964	896907192	1	0.98	203	3	2576748252	2510825155	2543964082		FT0952	146.115	146.115	146.115	252.881	252.881	252.881	1	322163	NA	NA		952	127.113	7.06897		3	35139.2	112286	38091.6	89260.8	33316.9	86121.7		952	140.055	5.72016		3	15683	118444	14743.5	98527	13504
	F953	146.046	838.51	835.09	845.47	964	5522656	0.63	0.83	4	3	15686601	16829747	15416293		FT0953	146.115	146.115	146.115	169.165	169.165	169.165	1	290463	NA	NA		953	127.897	12.9969		2	118815	745255	0	0	149989	700646		953	140.083	13.6244		3	318046	4.10288e+06	303074	3.84397e+06	321621
	F954	167.071	150.34	146.42	153.72	1304	1432878	0.44	0.96	2	3	298684	783131	733748		FT0954	146.233	146.233	146.233	811.08	810.793	811.366	2	1.18313e+06	901933	NA		954	127.989	10.3407		3	21518.4	77460.5	21725.7	85923	16560.6	55966.6		954	140.799	14.4207		3	26730.9	250168	29653.3	261586	28617
	F955	167.071	170.66	163.88	177.52	1304	9787017	0.7	0.95	5	3	3444221	3528792	3393628		FT0955	146.276	146.276	146.276	809.737	809.67	809.804	2	247960	NA	560560		955	127.989	10.8289		3	33645.3	249740	36561.4	231070	34199.1	249243		955	140.919	3.45553		2	26441.2	474682	0	0	38223.6
	F956	167.071	253.26	247.03	260.14	1304	4702683	0.67	0.86	4	3	1655335	1856908	1779317		FT0956	146.966	146.966	146.966	775.193	775.191	775.776	3	3.28203e+08	2.32882e+08	2.21678e+08		956	127.989	11.1292		3	51128.6	476315	53888.3	397119	45564.3	428150		956	140.941	2.9049		1	11650.6	13496.3	0	0	0
	F957	146.054	167.27	160.5	170.1	967	999828	0.44	0.94	3	3	346890	406061	389730		FT0957	146.966	146.966	146.966	630.641	630.023	633.567	3	1.96014e+08	2.32492e+08	5.17736e+07		957	127.989	13.5107		3	91673	489753	125284	534208	102480	509333		957	140.964	14.4066		2	226690	3.1755e+06	255667	3.65809e+06	0
	F958	146.054	430.92	424.04	437.87	967	10212166	1	0.99	21	3	3556358	3483942	3354694		FT0958	146.966	146.966	146.966	696.905	696.899	696.911	2	NA	4.995e+07	5.38908e+07		958	128.005	10.182		1	19221.2	25793.6	0	0	0	0		958	140.992	14.4143		3	24156.3	235633	30933.2	250836	29424.6
	F959	146.054	787.56	783.51	794.51	967	1066273	0.35	0.97	11	3	387517	441784	333327		FT0959	146.966	146.966	146.966	569.647	567.039	572.256	2	2.59167e+08	1.46554e+08	NA		959	128.005	10.2968		2	20471.4	154866	25114.3	283002	0	0		959	140.998	14.4305		3	23986.1	199645	33096.6	256296	33654.5
	F960	123.902	186.12	181.54	193.06	635	8823135	0.22	0.84	26	3	2921069	3196002	3135036		FT0960	146.966	146.966	146.966	557.029	557.029	557.029	1	NA	NA	1.2254e+08		960	128.005	10.4377		1	17671	53336.3	0	0	0	0		960	141	14.4165		2	37215.7	339644	0	0	40102
	F961	123.902	427.47	422.31	434.38	635	35283480	0.57	0.91	3	3	12027980	12095004	11609895		FT0961	146.966	146.966	146.966	669.429	669.429	669.429	1	NA	NA	6.27594e+07		961	128.005	10.7915		1	19278	53393.9	0	0	0	0		961	141.019	8.52365		2	16611.9	262431	0	0	16956
	F962	123.902	779.55	773.81	786.41	635	31262588	0.59	0.96	5	3	10758510	10489981	10483923		FT0962	146.966	146.966	146.966	449.168	449.168	449.168	1	2.72478e+06	NA	NA		962	128.005	10.8276		2	19339.7	29645.5	27401.9	201201	0	0		962	141.021	8.63465		1	41983.4	674228	0	0	0
	F963	123.902	802.62	796.89	806.6	635	13405020	0.26	0.85	2	3	4878059	4444525	4450126		FT0963	146.966	146.966	146.966	496.088	496.088	496.088	1	NA	4.15322e+06	NA		963	128.005	10.983		2	23574	54481	0	0	21861.8	67249.9		963	141.034	14.4046		3	44340.6	333143	48634.3	255872	49561.8
	F964	167.108	253.26	248.74	260.14	1305	1266749	0.86	0.96	11	2	600728	699933	0		FT0964	146.992	146.992	146.993	810.514	810.235	810.793	2	310525	189100	NA		964	128.005	10.9488		2	22993.8	115675	0	0	24592.5	156854		964	141.036	14.4649		2	30685.9	214203	0	0	26641.8
	F965	98.9719	807.74	800.91	809.44	309	15439698	0.76	0.89	7	3	4959654	5341329	5154715		FT0965	147.023	147.023	147.023	772.853	772.853	772.853	1	233387	NA	NA		965	128.005	14.4455		2	24985.2	168996	25550.2	119264	0	0		965	141.036	9.58805		1	14210.5	29182.3	0	0	0
	F966	98.9719	813.97	809.44	818.52	309	26636143	0.87	0.81	8	3	9084463	9036746	8982588		FT0966	147.028	147.028	147.028	174.292	174.292	174.292	1	NA	NA	83106.8		966	128.033	13.006		3	574162	4.68118e+06	539905	4.50372e+06	607805	4.88623e+06		966	141.039	12.9174		3	66966.2	282493	70319.9	309945	63335.1
	F967	98.9719	823.09	818.52	830.01	309	27898485	0.82	0.96	8	3	9418718	9261254	9885905		FT0967	147.03	147.03	147.03	802.861	802.844	802.941	3	4.11743e+08	4.13322e+08	6.67179e+08		967	128.035	10.3439		3	3.48781e+06	2.25246e+07	3.53218e+06	2.25638e+07	2.67885e+06	1.68542e+07		967	141.041	14.4046		3	21732.5	196183	24495.9	245803	27366.9
	F968	98.9719	838.51	831.7	845.47	309	47282735	0.91	0.92	12	3	14640120	17206308	16321113		FT0968	147.03	147.03	147.03	845.685	845.685	845.685	1	1.26938e+08	NA	NA		968	128.046	19.6089		3	17644.8	178724	14308.4	38760.4	13393.7	28431.5		968	141.067	12.8816		3	59103.4	360832	50897.4	376086	70000.1
	F969	146.059	803.75	798.04	808.3	970	46158168	1	0.98	3118	3	15222939	15290749	15663480		FT0969	147.03	147.03	147.03	836.958	836.958	836.958	1	NA	8.70746e+07	NA		969	128.055	13.3877		3	541453	2.92753e+06	501448	2.70149e+06	435374	2.52603e+06		969	141.067	3.05768		1	92165.6	408432	0	0	0
	F970	167.144	157.67	153.72	163.88	1306	1234530	1	0.98	155	2	585736	721647	0		FT0970	147.03	147.03	147.03	990.663	990.663	990.663	1	1.55886e+07	NA	NA		970	128.072	4.21155		1	134531	411242	0	0	0	0		970	141.071	14.3354		1	46097.5	155668	0	0	0
	F971	98.9739	852.4	845.47	859.38	311	6457465	0.83	0.91	10	3	2052905	2342263	2151231		FT0971	147.03	147.03	147.03	929.596	929.596	929.596	1	2.74545e+06	NA	NA		971	128.072	11.6556		3	121587	980804	110160	986511	106727	1.00831e+06		971	141.092	4.22566		3	643870	2.7913e+06	675766	3.59e+06	664403
	F972	146.061	537.96	530.87	545.03	971	2853900	0.88	0.92	64	3	996224	945081	959947		FT0972	147.03	147.03	147.03	898.858	898.858	898.858	1	3.14137e+06	NA	NA		972	128.08	5.31141		2	15961.6	41375.7	0	0	18169.5	59912.9		972	141.114	12.1599		3	13190	33869.8	14060.1	37610.4	13380.5
	F973	167.997	776.71	770.86	783.51	1307	5303110	1	0.96	444	3	1881382	1876612	1612729		FT0973	147.03	147.03	147.03	882.37	882.37	882.37	1	8.91348e+06	NA	NA		973	128.081	10.3544		2	18159.8	72312.8	0	0	16127.9	57880.4		973	141.235	14.4143		3	21045.7	212335	25347.1	201466	22926.5
	F974	168.028	810.56	805.46	817.39	1308	61191373	1	0.98	581	3	20954147	19977551	20501284		FT0974	147.03	147.03	147.03	948.552	948.552	948.552	1	NA	5.53683e+06	NA		974	128.081	10.8569		2	32433.7	191621	27222.5	189401	0	0		974	142.012	14.3981		3	28843.6	288786	28282.2	279491	34654.4
	F975	99.0064	865.2	858.21	872.2	314	209226064	1	0.99	4	3	87390183	89434488	91274459		FT0975	147.043	147.043	147.043	810.227	809.804	810.235	3	5.02334e+06	5.29602e+06	5.01767e+06		975	128.081	11.1453		3	51927.1	552713	53725.8	541171	53064.4	536835		975	142.014	11.2518		3	30946.2	138337	23513.4	84211.2	42083.8
	F976	123.989	155.98	149.22	160.5	637	1774155	0.09	0.92	4	3	597774	733076	687979		FT0976	147.043	147.043	147.043	597.885	597.004	598.765	2	NA	28403.7	102625		976	128.081	13.495		3	130214	604934	104770	563296	112818	405350		976	142.014	7.11669		3	26950.9	152473	32222.5	162171	32037.9
	F977	123.989	776.14	770.26	780.68	637	2341241	0.11	0.93	2	3	888751	867174	871444		FT0977	147.045	147.045	147.045	252.31	252.31	252.31	1	NA	NA	158778		977	128.933	2.61845		1	58536	64488.4	0	0	0	0		977	142.048	12.1925		3	17785.2	148464	23337.9	145527	19555.7
	F978	146.065	803.75	796.89	810.56	972	370164564	1	0.98	1096	3	123877304	122567955	123744305		FT0978	147.045	147.045	147.045	531.095	529.916	532.281	3	4.96426e+06	4.44381e+06	4.97398e+06		978	128.933	2.95872		1	23308.8	22350	0	0	0	0		978	142.051	7.16772		3	853781	1.03246e+07	810221	1.06589e+07	812648
	F979	146.071	810.56	806.03	815.68	974	2661401	1	0.99	311	3	1009529	1036496	637337		FT0979	147.049	147.049	147.049	810.227	809.804	810.235	3	7.79849e+07	7.96992e+07	6.2835e+07		979	128.933	3.84673		1	16287.8	16882.4	0	0	0	0		979	142.066	8.72779		3	16934.2	87186.7	17810.1	82966.8	16213.1
	F980	168.03	157.11	150.9	163.31	1309	11047350	1	0.94	4	3	4955708	6990190	3677890		FT0980	147.049	147.049	147.049	599.351	598.276	599.354	3	1.38693e+06	602452	726918		980	128.939	8.68005		1	10847.9	10071.8	0	0	0	0		980	142.087	4.2069		3	107235	502777	112237	628030	103642
	F981	168.033	454.8	447.81	461.78	1310	6388871	1	0.97	438	3	2237931	2132580	2083289		FT0981	147.049	147.049	147.049	621.12	621.084	621.156	2	77106.4	199615	NA		981	128.939	8.73935		1	10972.9	22198.7	0	0	0	0		981	142.087	14.4322		1	14009.2	18063.9	0	0	0
	F982	99.0088	156.54	154.28	159.93	317	2488375	0.09	0.96	3	3	1466066	1684717	1621804		FT0982	147.049	147.049	147.049	674.361	674.069	674.652	2	125390	NA	128464		982	128.939	9.67268		1	10331.2	10283.8	0	0	0	0		982	142.087	9.91092		1	11931.8	14941.8	0	0	0
	F983	99.0088	179.24	176.38	184.4	317	1534398	0.06	0.62	2	3	1530237	1712441	1406555		FT0983	147.055	147.055	147.055	428.248	428.248	428.248	1	53781.2	NA	NA		983	128.939	11.5034		1	13435.8	19537.3	0	0	0	0		983	142.095	2.83739		2	26777.7	163461	48054.8	206291	0
	F984	99.0088	253.26	250.44	260.14	317	3128454	0.09	0.85	2	3	2137076	2468620	2260559		FT0984	147.062	147.062	147.062	803.469	803.427	803.512	2	198168	NA	443499		984	128.939	11.7		1	13626.1	18431.8	0	0	0	0		984	142.095	8.19915		1	10823.3	15059.1	0	0	0
	F985	99.0088	427.47	421.16	433.22	317	5539552	0.09	0.74	2	3	3315168	3436147	3356661		FT0985	147.066	147.066	147.066	802.941	802.844	803.427	3	7.61877e+06	7.51661e+06	7.56862e+06		985	128.95	2.27993		2	15542.8	30412.7	18633.7	27839.4	0	0		985	142.884	2.82076		3	139687	582230	181454	577135	192885
	F986	99.0088	798.62	793.34	804.89	317	32503036	1	0.96	9	3	12091317	12500484	12272003		FT0986	147.066	147.066	147.066	168.034	168.032	168.599	3	2.78458e+06	4.27942e+06	3.89089e+06		986	128.96	9.20218		2	19863.4	39744.5	0	0	19052.9	20572.1		986	142.884	4.20378		3	262958	557815	247980	560442	190395
	F987	168.037	154.28	148.1	159.93	1311	1441568	1	0.99	126	1	1472586	0	0		FT0987	147.066	147.066	147.066	426.526	425.955	426.527	3	4.78111e+07	2.68879e+07	4.72067e+07		987	128.96	9.26058		1	14267.1	28039.6	0	0	0	0		987	142.925	2.82391		3	241551	819874	154683	819111	324245
	F988	146.082	595.03	588	602.08	976	65219850	0.88	0.98	56	3	21344335	22175714	21724801		FT0988	147.066	147.066	147.066	253.43	252.32	253.447	3	2.34444e+06	1.0675e+06	2.24262e+06		988	128.98	9.2915		3	16336.5	61477.6	24183.6	81256.8	20574.3	28490.3		988	142.925	4.20378		3	327096	598358	394542	1.13421e+06	424851
	F989	146.082	808.87	805.46	813.97	976	1163438	0.29	0.8	12	3	417225	411084	351129		FT0989	147.066	147.066	147.066	222.83	222.825	222.834	2	1.1137e+07	7.39656e+06	NA		989	128.994	1.63552		2	18463.6	16290	0	0	17247.8	26478.8		989	142.968	12.9895		2	72089.1	200297	0	0	62305.1
	F990	168.041	153.16	149.78	159.93	1312	1587635	0.17	0.96	8	3	1163295	84176	425429		FT0990	147.066	147.066	147.066	350.14	349.564	350.715	2	3.79132e+07	NA	1.37893e+07		990	128.994	3.89688		2	15420.8	37968.8	22593.1	33823.8	0	0		990	142.975	13.8938		3	3293279	4.02887e+07	3.12093e+06	3.69848e+07	3.81972e+06
	F991	146.09	174.09	170.66	178.1	977	927277	0.76	0.97	11	3	317608	288747	325067		FT0991	147.066	147.066	147.066	392.276	390.527	394.024	2	1.86754e+06	NA	1.89661e+06		991	129.005	8.40961		2	21501.9	128023	22672	138662	0	0		991	142.981	7.02746		3	104041	513543	113916	587977	80428.2
	F992	146.09	252.13	246.46	258.98	977	3962337	1	0.99	68	3	1321986	1231616	1433262		FT0992	147.066	147.066	147.066	337.557	334.935	340.178	2	NA	3.11069e+07	1.93957e+07		992	129.005	8.59267		3	20100.9	42576.5	20851.1	30865.6	21163	33231.3		992	142.988	7.06893		3	26400.6	136331	29637.5	152062	30962.7
	F993	168.043	815.11	812.27	820.23	1313	1889697	0.72	0.95	5	3	677359	662336	624248		FT0993	147.066	147.066	147.066	381.175	381.175	381.175	1	NA	4.21912e+06	NA		993	129.005	8.58807		2	15374	36832.6	16708	45713.6	0	0		993	143.021	14.4207		3	374749	5.28431e+06	370210	5.42999e+06	430662
	F994	168.043	842.56	837.94	849.53	1313	3848191	0.71	0.93	20	3	1295103	1338966	1322393		FT0994	147.066	147.066	147.066	294.954	294.954	294.954	1	NA	NA	1.20029e+06		994	129.005	9.08866		3	31217	338868	31482.5	266476	30574.3	235980		994	143.023	14.4595		3	29278.4	327369	35072.9	358966	32228.4
	F995	168.043	861.13	854.13	868.11	1313	49420655	1	0.96	257	3	17075414	16486415	17034296		FT0995	147.066	147.066	147.066	515.106	515.106	515.106	1	NA	1.45708e+06	NA		995	129.005	9.56651		2	22376.3	34564.3	17785.6	82138.7	0	0		995	143.035	11.9418		3	433130	7.51316e+06	421111	7.40795e+06	423169
	F996	146.102	810	806.03	816.25	978	38433120	1	0.91	5024	3	11376210	12807241	14400739		FT0996	147.066	147.066	147.066	317.376	317.376	317.376	1	NA	9.21858e+06	NA		996	129.005	9.66433		3	16179.2	71064.4	15863.8	14872.5	18785.2	23813.7		996	143.035	4.2194		3	335984	1.44301e+06	274074	2.11174e+06	292490
	F997	146.102	1015.72	1009.88	1022.21	978	8611923	0.97	0.92	86	3	2854617	2874457	2904849		FT0997	147.068	147.068	147.068	803.427	802.941	803.979	3	1.48261e+06	1.34321e+06	485130		997	129.005	9.72835		2	15624.7	32483.1	15666.5	34693.1	0	0		997	143.046	9.46477		3	125844	1.3112e+06	118428	1.25727e+06	108816
	F998	99.0452	166.7	159.93	173.52	322	68462497	0.76	0.9	15	3	22493464	25046758	23607127		FT0998	147.086	147.086	147.086	595.241	593.48	596.486	3	181914	1.13535e+06	1.1665e+06		998	129.014	7.02746		3	211112	2.52105e+06	267739	2.79254e+06	221603	2.5531e+06		998	143.046	11.2959		2	34530.5	150663	45201.8	156027	0
	F999	99.0452	782.38	776.14	789.29	322	3984001	0.12	0.88	3	3	1848608	2094053	1985565		FT0999	147.106	147.106	147.106	809.804	809.804	809.804	1	NA	NA	330544		999	129.019	13.8625		3	1.20292e+06	8.1382e+06	807441	7.91409e+06	663865	8.12387e+06		999	143.046	2.9526		1	26811.9	28293	0	0	0
	F1000	146.115	168.96	165.57	175.81	980	1320477	1	0.89	148	3	435750	422152	486715		FT1000	147.123	147.123	147.123	426.527	426.527	426.527	1	NA	30259.6	NA		1000	129.039	10.3472		3	207383	1.0238e+06	196490	1.12775e+06	138455	779836		1000	143.054	2.82309		2	1.40996e+06	5.833e+06	920472	2.53525e+06	0
	F1001	146.115	252.69	248.17	257.25	980	1464791	1	1	203	3	596751	488489	401911		FT1001	148.007	148.007	148.007	675.235	675.233	675.815	3	1.13033e+06	1.42095e+06	1.06034e+06		1001	129.039	13.495		3	1.08665e+06	7.30143e+06	1.03772e+06	7.33168e+06	1.18602e+06	6.78961e+06		1001	143.053	4.20691		3	1.94878e+06	5.43686e+06	1.82299e+06	6.10163e+06	2.04346e+06
	F1002	124.023	246.46	239.54	253.26	642	5952992	0.83	0.93	67	3	1903231	2126435	1999616		FT1002	148.024	148.024	148.024	426.527	425.953	426.529	3	145152	246772	221612		1002	129.039	13.661		1	65065.4	383090	0	0	0	0		1002	143.054	7.20458		1	56177.4	216123	0	0	0
	F1003	168.066	78.68	75.2	82.16	1314	4757182	0.21	0.94	2	3	1654461	1804772	1746205		FT1003	148.033	148.033	148.033	801.727	801.708	802.941	3	3.09258e+07	3.67573e+07	3.36212e+07		1003	129.056	7.12304		3	3.68838e+06	4.55116e+07	3.6392e+06	4.33069e+07	3.67288e+06	4.13996e+07		1003	143.054	7.14857		3	51990.9	331554	66375.4	602407	66279.7
	F1004	146.233	811.13	805.46	817.95	981	6710220	1	0.99	704	3	2031515	2158638	2579756		FT1004	148.033	148.033	148.033	856.644	856.644	856.644	1	917978	NA	NA		1004	129.067	11.3039		2	31715.8	108764	0	0	31034.1	100470		1004	143.054	9.76225		3	34913.2	229795	41176.1	338680	33262.1
	F1005	146.276	809.44	806.03	816.25	982	2579622	1	0.98	287	3	987329	803353	823264		FT1005	148.033	148.033	148.033	971.11	971.11	971.11	1	NA	4.61635e+06	NA		1005	129.067	11.6916		3	23759.5	39057.3	19570.1	29908.8	25506.8	65783.5		1005	143.054	7.903		2	29263.5	244791	0	0	33110
	F1006	168.078	467.62	460.62	474.65	1315	3383818	1	0.99	147	2	1873573	0	1556266		FT1006	148.033	148.033	148.033	890.6	890.6	890.6	1	NA	858492	NA		1006	129.067	16.2422		1	13452	33241.2	0	0	0	0		1006	143.071	4.22878		3	1.02844e+06	5.72175e+06	1184443	6.5744e+06	1.28351e+06
	F1007	124.052	282.83	275.83	289.82	643	6513464	1	0.99	7	3	3567474	1159061	2438054		FT1007	148.04	148.04	148.04	252.884	252.884	252.884	1	NA	407321	NA		1007	129.092	2.91574		3	4.97431e+06	2.2574e+07	4487577	2.06118e+07	5337620	3.22215e+07		1007	143.082	11.3001		3	90931.2	879065	97219.5	688521	91155.6
	F1008	124.052	433.22	426.9	440.21	643	1997340	0.15	0.9	2	3	975122	733874	827347		FT1008	148.044	148.044	148.044	604.643	604.267	605.828	3	7.77337e+06	1.14528e+07	1.95339e+06		1008	129.092	4.22566		3	15685676	4.84545e+07	13773827	4.33354e+07	16253770	5.19406e+07		1008	143.083	2.81762		3	116577	528124	96470.4	474340	77744.8
	F1009	146.961	529.69	522.58	536.78	986	7756575	0.47	0.78	53	3	2648733	2552801	2629007		FT1009	148.046	148.046	148.046	810.235	810.235	810.235	1	184968	NA	NA		1009	129.103	11.2969		3	28416.3	87204.9	30137.6	83804.1	25287.7	100180		1009	143.083	4.21316		3	132799	555747	190236	525300	172847
	F1010	99.9258	781.24	774.39	788.14	328	47155420	1	0.94	10	3	15895493	16691797	15775231		FT1010	148.049	148.049	148.049	531.095	531.095	531.095	1	376042	NA	NA		1010	129.128	2.94133		2	39527.1	72361.6	33190.2	72492.8	0	0		1010	143.089	2.82311		2	135087	396291	149590	406556	0
	F1011	99.9258	809.44	803.18	816.25	328	33070829	0.91	0.75	8	3	11256333	11900597	11282270		FT1011	148.05	148.05	148.05	809.804	809.661	810.235	3	1.13941e+07	1.14895e+07	1.16484e+07		1011	129.128	7.05858		2	39895.4	48681.4	0	0	26174.9	50411.4		1011	143.089	4.20926		2	199957	243572	190787	403535	0
	F1012	99.9258	819.66	816.25	826.04	328	9194240	0.66	0.98	3	3	3403918	3394166	3451082		FT1012	148.05	148.05	148.05	597.59	597.59	597.59	1	NA	190966	NA		1012	129.929	9.29975		1	20977.3	45613.8	0	0	0	0		1012	143.09	2.83648		3	198123	633834	176462	528332	139884
	F1013	99.9258	830.57	826.04	835.66	328	4911604	0.33	0.77	2	3	2119203	1763079	1898435		FT1013	148.052	148.052	148.052	810.227	809.804	810.235	3	1.51871e+06	1.3743e+06	1.44443e+06		1013	129.929	9.32913		1	24188.1	34172	0	0	0	0		1013	143.09	4.20377		3	294377	649653	207675	559643	345047
	F1014	168.103	176.38	170.1	183.26	1316	1479891	1	0.84	10	3	536537	463299	555632		FT1014	148.063	148.063	148.063	550.526	550.526	550.526	1	860465	NA	NA		1014	129.929	9.37364		2	18497.1	57143.4	0	0	16628.7	42449.2		1014	143.108	2.82076		3	242619616	1.38324e+09	254198704	1.24353e+09	245475408
	F1015	168.103	253.82	251.01	260.14	1316	1883282	1	0.97	23	3	672883	570135	679312		FT1015	148.069	148.069	148.069	803.512	802.844	803.994	3	152251	226314	304765		1015	129.929	9.7902		1	21372.7	25632.7	0	0	0	0		1015	143.108	4.21003		3	324212896	1.26452e+09	318948512	1.23727e+09	353068896
	F1016	124.984	155.98	149.22	162.75	645	8476473	0.5	0.86	97	3	2712966	3167008	2712975		FT1016	148.07	148.07	148.07	425.954	425.954	425.954	1	NA	1.11187e+06	NA		1016	129.929	9.9385		2	27598.6	95653.1	16655.3	31464.9	0	0		1016	143.125	2.82703		3	232640	469221	197936	612738	185642
	F1017	124.984	569.76	562.69	576.83	645	9478473	0.49	0.52	2	3	3171441	3218248	2907450		FT1017	149.001	149.001	149.001	184.606	184.605	184.607	3	693059	514954	1.80552e+06		1017	129.976	9.12355		2	17465	73181.7	0	0	15125.6	63632.7		1017	143.125	4.19439		2	277313	543381	0	0	403301
	F1018	146.966	775.56	768.49	781.81	987	156869438	0.19	0.88	2	3	80893294	85789436	81058061		FT1018	149.001	149.001	149.001	205.412	205.412	205.412	1	NA	328425	NA		1018	130.004	9.04292		3	31686.3	250630	34390	244671	27741.2	248630		1018	143.127	4.21315		2	157274	378941	0	0	252574
	F1019	168.989	125.12	118.18	132.05	1318	6100483	1	0.94	463	3	2055964	2074608	2008418		FT1019	149.009	149.009	149.009	153.907	153.9	154.47	3	1.7897e+06	1.24324e+07	3.18797e+07		1019	130.014	4.12267		2	36219.7	91539.3	0	0	41363.7	184735		1019	143.127	2.80362		2	58863.8	232099	0	0	99913.2
	F1020	168.991	830.57	824.82	834.52	1319	1619429	1	0.96	164	3	675693	371158	568872		FT1020	149.009	149.009	149.009	170.296	170.296	170.296	2	2.11735e+06	1.65422e+06	NA		1020	130.023	6.89263		3	34164.6	247423	24025.5	26777.3	29648.4	100015		1020	143.133	2.82389		3	135466	425458	162163	513439	126449
	F1021	169.017	192.48	185.54	195.95	1320	10149293	0.67	0.99	43	3	3462502	3373285	3387816		FT1021	149.034	149.034	149.034	802.324	801.708	802.941	2	NA	2.74725e+06	2.60621e+06		1021	130.023	7.00506		3	39300.9	105723	27983.2	103137	25999.6	24728.7		1021	143.133	4.21627		3	167506	512099	160923	546681	165136
	F1022	169.017	207.52	201.74	214.48	1320	14100832	0.68	0.84	60	3	4757151	4636999	4684392		FT1022	149.034	149.034	149.034	464.326	464.326	464.326	1	78440.4	NA	NA		1022	130.023	7.08722		2	29856.3	79586.9	0	0	29761.1	158651		1022	143.162	4.21003		3	1781814	6.31591e+06	1.79667e+06	5.79783e+06	2.01732e+06
	F1023	100.004	424.61	417.7	428.04	330	11540037	0.47	0.99	2	3	5421635	4878898	5223927		FT1023	149.035	149.035	149.035	252.31	252.31	252.31	1	NA	NA	275673		1023	130.023	7.31727		1	15859.2	15765.4	0	0	0	0		1023	143.162	2.82704		3	1.0208e+06	5.92305e+06	1.57934e+06	5.73253e+06	1.06047e+06
	F1024	100.004	434.38	428.04	441.38	330	17143888	0.45	0.75	2	3	7640649	7133279	7380164		FT1024	149.053	149.053	149.053	810.227	809.804	810.235	3	554980	525388	635850		1024	130.023	13.3688		3	49271.7	267315	59446.7	245349	60909.9	259165		1024	143.29	4.20378		3	653600	1.09048e+06	553630	1.24526e+06	545954
	F1025	169.031	811.13	805.46	816.25	1321	2648606	1	1	282	3	1028444	914620	725551		FT1025	149.061	149.061	149.061	253.157	252.884	253.43	2	NA	3.24793e+06	1.75555e+06		1025	130.04	9.31146		2	88142.2	804948	91872.5	687477	0	0		1025	143.29	2.81448		3	236832	972240	191444	1.10309e+06	378454
	F1026	169.032	254.38	251.57	258.98	1322	771350	0.67	0.95	9	2	370652	406935	0		FT1026	149.936	149.936	149.936	662.999	662.999	662.999	1	NA	NA	1.69973e+06		1026	130.039	9.39817		2	52309.7	154906	0	0	81879.2	307065		1026	143.331	2.82389		3	126965	425245	130512	453637	127309
	F1027	100.01	865.2	858.21	872.2	331	3537065	0.93	0.96	6	2	1825404	1779835	0		FT1027	149.967	149.967	149.967	225.752	225.752	225.752	1	97736.7	NA	NA		1027	130.04	9.48166		2	38257.1	82654.8	0	0	42878.2	162640		1027	143.331	4.20066		3	189307	420631	183652	546865	150592
	F1028	124.999	589.17	585.06	596.21	646	10336497	0.37	0.94	2	3	4153340	4184301	4178371		FT1028	150.011	150.011	150.011	159.557	158.995	159.56	3	727766	532595	1.2777e+06		1028	130.04	9.8003		2	86904	427032	0	0	109962	303242		1028	143.915	3.22112		1	23243.4	172519	0	0	0
	F1029	124.999	778.99	772.04	785.78	646	5330354	0.29	0.95	2	3	2679285	2729309	2737151		FT1029	150.032	150.032	150.032	173.147	172.576	173.149	3	234404	91213.9	111121		1029	130.04	9.83938		2	107184	180684	0	0	107604	223244		1029	143.97	13.897		3	245305	2.42168e+06	229952	2.31971e+06	262534
	F1030	147.03	297.38	290.4	304.36	989	54507355	0.27	0.98	48	3	18442063	18217949	18394747		FT1030	150.042	150.042	150.042	581.163	581.163	581.163	1	NA	23123.5	NA		1030	130.04	9.88277		3	103493	178514	115736	1.23412e+06	64801.6	255965		1030	143.976	12.9997		3	165513	1.25772e+06	169326	1.2072e+06	158435
	F1031	147.03	440.21	438.45	446.64	989	1479541	0.22	0.92	3	3	592348	618031	597605		FT1031	150.064	150.064	150.064	170.295	170.295	170.295	1	NA	NA	108653		1031	130.039	10.3785		1	23531.8	81185.6	0	0	0	0		1031	143.978	13.9033		3	158329	1.18854e+06	139678	1.12579e+06	126009
	F1032	147.03	803.18	796.31	810	989	1430960221	0.97	0.9	47	3	476506971	472037469	482963185		FT1032	150.064	150.064	150.064	250.067	249.502	252.31	3	312106	210501	236730		1032	130.039	10.8164		2	37935.3	286853	0	0	41915.7	209514		1032	143.999	14.4143		3	38003.4	499151	44328.4	497234	53195.1
	F1033	147.03	814.54	811.13	821.37	989	1097407551	0.97	0.96	41	3	365214692	379784005	387591126		FT1033	150.886	150.886	150.886	353.074	350.735	355.412	2	123561	193255	NA		1033	130.039	11.154		2	54940.5	582241	0	0	53587.6	591256		1033	144.012	11.6625		2	25114.3	93719.9	0	0	36668.2
	F1034	147.03	836.79	833.96	842.56	989	199405530	0.73	0.85	9	3	60596106	74730587	68247440		FT1034	150.886	150.886	150.886	379.418	379.418	379.418	1	NA	NA	1.47438e+06		1034	130.039	13.5378		2	160546	520472	0	0	58298.8	46962.8		1034	144.024	14.4336		3	16429.1	120036	18079	152426	21989.9
	F1035	147.03	846.64	842.56	853.56	989	203163734	0.71	0.83	7	3	68076603	63747952	68577107		FT1035	150.887	150.887	150.887	415.017	413.857	420.212	3	2.3958e+06	2.48878e+06	1.21277e+06		1035	130.051	12.6812		3	257844	2.21866e+06	262152	1.99543e+06	264987	2.10625e+06		1035	144.03	7.51043		3	168667	3.18259e+06	157482	3.09929e+06	159496
	F1036	125.001	811.7	805.46	818.52	647	5116447	1	0.96	280	3	1754341	1664728	1818911		FT1036	150.956	150.956	150.956	220.499	220.499	220.499	1	958963	NA	NA		1036	130.059	7.13266		3	236476	2.44595e+06	255245	2.04503e+06	234828	2.26e+06		1036	144.03	11.2518		3	169833	1.45077e+06	135007	1.22821e+06	198836
	F1037	147.043	810	806.03	816.25	992	27719182	1	0.97	3060	3	9134336	9220581	9487738		FT1037	150.967	150.967	150.967	542.022	541.731	542.314	2	NA	187711	140564		1037	130.066	9.80973		1	12125.6	24882	0	0	0	0		1037	144.038	11.9093		3	36975.5	404099	32374.3	391859	32299.4
	F1038	100.04	450.14	443.13	457.13	333	5958878	0.13	0.9	2	3	2416362	2027289	2309597		FT1038	150.981	150.981	150.981	176.009	176.009	176.009	1	NA	NA	260162		1038	130.095	2.91257		3	388989	2.09709e+06	344253	1.85147e+06	419464	2.13262e+06		1038	144.041	4.16618		3	53258.2	283914	57003.4	225288	49770.9
	F1039	100.04	781.24	776.71	788.14	333	1421420	0.12	0.89	3	3	663748	634696	763020		FT1039	150.998	150.998	150.998	480.751	480.745	480.756	2	NA	2.12223e+07	2.19241e+06		1039	130.095	4.22566		3	1.26733e+06	3.4634e+06	1.12425e+06	2.97687e+06	1.37426e+06	4.04352e+06		1039	144.045	2.86489		3	229908	1.39612e+06	206151	1.34751e+06	285048
	F1040	100.04	810	804.32	816.82	333	2110090	0.09	0.98	5	3	938936	925846	966502		FT1040	150.998	150.998	150.998	721.203	720.333	722.074	2	NA	5.47388e+07	1.96093e+07		1040	130.098	9.01223		2	24569.9	215508	29184.7	215515	0	0		1040	144.056	2.82076		3	126616	504057	90912.8	453594	138384
	F1041	169.05	181.54	177.52	187.27	1325	3771777	0.13	0.82	3	3	1466313	1373250	1493414		FT1041	150.998	150.998	150.998	104.412	103.253	105.57	2	NA	6.91846e+07	6.95195e+07		1041	130.134	9.31765		3	67398.5	805204	83522.3	1.06463e+06	95022.6	964137		1041	144.056	4.20691		3	170604	445214	159414	520434	173269
	F1042	169.05	253.26	246.46	258.4	1325	9096054	1	0.9	5	3	3128785	3331175	3322005		FT1042	150.998	150.998	150.998	290.603	289.437	291.768	2	5.01098e+08	1.19839e+08	NA		1042	130.134	9.82738		3	99535.2	1.12587e+06	106623	1.33737e+06	113389	1.37396e+06		1042	144.075	4.21628		3	89592.2	346991	134484	205517	94091.7
	F1043	169.05	425.75	421.16	431.49	1325	1660639	0.15	0.66	2	3	730191	782397	740429		FT1043	150.998	150.998	150.998	515.996	513.913	518.079	2	NA	1.22994e+07	2.33564e+06		1043	130.245	9.23117		1	13543.4	14234.3	0	0	0	0		1043	144.103	8.72451		3	113962	1.49233e+06	111531	1.45389e+06	106599
	F1044	125.024	835.66	831.13	842.56	648	1568546	0.23	0.88	2	3	966766	1063632	827134		FT1044	150.998	150.998	150.998	1022.4	1022.4	1022.4	1	3.79638e+06	NA	NA		1044	130.245	9.29975		1	22638.7	59461.3	0	0	0	0		1044	144.111	2.82076		3	21825270	1.17085e+08	22441578	1.06725e+08	21814452
	F1045	147.045	170.66	165.01	177.52	993	2140959	0.54	0.86	7	3	768505	692880	815895		FT1045	150.998	150.998	150.998	74.4819	74.4819	74.4819	1	7.02989e+07	NA	NA		1045	130.245	9.90233		3	24537.2	84877.2	18650	34099.9	32738.2	29784		1045	144.111	4.21003		3	28377090	1.09861e+08	28043310	1.10011e+08	30954570
	F1046	147.045	245.88	238.96	252.69	993	7773874	0.64	0.98	19	3	2593609	2638561	2733947		FT1046	150.998	150.998	150.998	849.157	849.157	849.157	1	3.76904e+07	NA	NA		1046	130.923	13.6402		3	62513.8	62714.6	68719.2	102204	57465.6	144020		1046	144.166	2.8239		3	97255.4	507448	130419	478859	98223.5
	F1047	147.045	529.69	522.58	536.78	993	16213940	0.77	0.95	27	3	5332742	5488889	5608046		FT1047	150.998	150.998	150.998	860.126	860.126	860.126	1	NA	1.05506e+07	NA		1047	130.923	16.3104		2	26052.3	137507	0	0	38417.6	84870.9		1047	144.166	4.20065		3	146034	525054	153837	460164	155784
	F1048	100.926	781.81	774.98	788.71	334	4644458	1	0.94	10	3	1478500	1618615	1600961		FT1048	150.998	150.998	150.998	901.214	901.214	901.214	1	NA	885962	NA		1048	130.983	8.46266		2	11965.7	19956.9	0	0	10715.7	18839.4		1048	144.834	13.3908		3	172723	499278	161832	480636	154492
	F1049	100.926	810	803.18	816.25	334	3308659	0.93	0.85	8	3	1181993	1102625	1091994		FT1049	150.998	150.998	150.998	357.735	357.735	357.735	1	NA	NA	9.17499e+07		1049	130.984	8.64743		2	11576.2	17686.4	11406.6	42955.2	0	0		1049	144.876	13.3877		3	223947	1.04561e+06	143104	681000	233973
	F1050	169.062	677.93	672.13	684.91	1326	1861561	0.05	0.99	25	3	668828	689963	687263		FT1050	150.998	150.998	150.998	232.775	232.775	232.775	1	NA	NA	1.71301e+08		1050	130.984	8.80013		3	23190.7	228319	18141.5	36125.2	20458.6	177346		1050	144.923	8.83951		3	31841.5	568201	30427.4	629506	33298.5
	F1051	147.049	599.73	592.68	606.21	994	8652153	0.65	0.98	199	3	3385254	2318251	2972648		FT1051	150.998	150.998	150.998	581.161	581.161	581.161	1	NA	NA	2.13662e+07		1051	130.998	13.4054		2	68516.4	231169	0	0	68768.7	113287		1051	144.954	13.8814		3	44288.3	290888	36423.5	264947	46413.9
	F1052	147.049	620.94	613.86	627.45	994	1564080	0.41	0.88	29	3	598903	437319	551858		FT1052	150.998	150.998	150.998	926.04	926.04	926.04	1	NA	1.88081e+06	NA		1052	131.01	19.9485		1	16641.3	33081.1	0	0	0	0		1052	144.973	13.9032		3	304821	2.75513e+06	233435	2.64092e+06	288775
	F1053	147.049	810	804.32	816.82	994	431778948	1	0.98	1578	3	145552746	143309884	144463229		FT1053	150.998	150.998	150.998	533.461	533.461	533.461	1	NA	NA	2.18475e+07		1053	131.017	3.28517		1	18244.3	16698.4	0	0	0	0		1053	144.979	13.9019		1	26229.6	121314	0	0	0
	F1054	100.934	154.85	149.22	155.98	338	2159031	0.6	0.53	83	3	758856	664193	715871		FT1054	150.998	150.998	150.998	545.255	545.255	545.255	1	NA	6.98024e+07	NA		1054	131.017	3.51658		1	17636.4	22734	0	0	0	0		1054	144.992	2.19896		3	38497.2	215113	33875.8	196793	35977.5
	F1055	100.934	161.06	159.93	163.88	338	1120149	0.55	0.94	38	3	401016	441974	340342		FT1055	150.998	150.998	150.998	421.365	421.365	421.365	1	NA	1.05815e+07	NA		1055	131.035	7.09758		3	625444	5.15758e+06	580589	4.68379e+06	565892	4.95644e+06		1055	144.995	7.16774		3	21433.4	103900	20871.1	92519.3	19320.8
	F1056	100.934	780.12	773.22	786.99	338	37810345	1	0.97	813	3	12166146	13219438	12441264		FT1056	150.998	150.998	150.998	143.236	143.236	143.236	1	NA	NA	6.95818e+07		1056	131.035	13.0815		3	1498009	8.15467e+06	1.42125e+06	7.57693e+06	1.42148e+06	7.8499e+06		1056	145.006	13.3877		3	1.14148e+06	6.16292e+06	1.18185e+06	6.33705e+06	1.12139e+06
	F1057	100.934	803.18	796.89	809.44	338	16830025	0.97	0.94	373	3	5630092	5655935	5566998		FT1057	150.998	150.998	150.998	156.162	156.162	156.162	1	7.73868e+07	NA	NA		1057	131.035	13.2337		3	800722	4.1402e+06	779614	4.4175e+06	764869	4.05862e+06		1057	145.014	12.862		3	1.4562e+06	1.60304e+07	1.43501e+06	1.61201e+07	1.32921e+06
	F1058	100.934	818.52	815.68	825.39	338	4718179	0.75	0.96	161	3	1821304	1578374	1479787		FT1058	150.998	150.998	150.998	617.617	617.617	617.617	1	NA	NA	5.4232e+07		1058	131.046	13.4025		2	8476511	5.27063e+07	8807706	5.55354e+07	0	0		1058	145.014	11.3646		3	57810	325327	41541.5	214466	35199.2
	F1059	147.062	804.32	799.2	808.87	995	1607767	1	0.99	175	2	763840	861935	0		FT1059	150.998	150.998	150.998	170.296	170.296	170.296	1	NA	1.80332e+08	NA		1059	131.048	9.10393		2	22253.4	117185	0	0	15566.4	37374.8		1059	145.025	11.2002		3	30545.4	239955	33273.5	221353	37312.1
	F1060	100.946	119.35	112.36	126.27	339	8246674	1	0.95	620	3	2657504	2771982	2866213		FT1060	150.998	150.998	150.998	816.099	816.099	816.099	1	NA	NA	1.40424e+07		1060	131.054	9.03637		3	279219	2.81836e+06	293070	2.93e+06	279992	2.70046e+06		1060	145.033	4.8725		1	12533.4	38189.4	0	0	0
	F1061	125.035	282.24	275.24	289.24	650	4653601	0.43	0.88	5	3	1815843	1767938	1691215		FT1061	150.998	150.998	150.998	661.826	661.826	661.826	1	NA	3.46321e+07	NA		1061	131.06	7.16368		2	22475.3	43651.5	0	0	27882.7	39103		1061	145.036	13.3656		3	96080	492167	80921.9	267078	119411
	F1062	125.035	301.45	296.21	307.85	650	4373635	0.4	0.86	4	3	1666876	1523307	1623305		FT1062	151.006	151.006	151.006	147.726	147.726	147.726	1	NA	NA	1.33978e+06		1062	131.06	7.20205		2	20035.2	32172.7	0	0	28728.3	62608.8		1062	145.042	13.3908		3	112940	288629	141631	427645	102048
	F1063	125.035	326.51	319.5	327.68	650	3625771	0.42	0.94	4	3	1294670	1299117	1346165		FT1063	151.007	151.007	151.007	432.85	432.85	432.85	1	1.13708e+06	NA	NA		1063	131.061	16.2678		2	16843.3	54753.9	10425.1	27834.1	0	0		1063	145.044	13.3877		3	157419	555077	172441	565535	157890
	F1064	125.035	332.37	327.68	339.4	650	6340258	0.43	0.86	5	3	2259872	2286373	2233866		FT1064	151.026	151.026	151.026	541.139	541.126	541.143	3	4.02397e+07	3.95544e+07	2.6085e+07		1064	131.066	16.2857		2	19003	46939.3	0	0	19207	23847.7		1064	145.043	16.9288		3	16852.6	90887	22098.7	130722	20829.5
	F1065	125.035	802.62	798.04	809.44	650	15128158	1	0.95	56	3	5153808	5161747	5252456		FT1065	151.04	151.04	151.04	174.867	174.864	175.436	3	1.30851e+08	4.00949e+07	6.16779e+07		1065	131.067	13.642		1	54202.3	227085	0	0	0	0		1065	145.051	7.18369		3	3400651	4.33148e+07	3.20635e+06	4.37367e+07	3.43738e+06
	F1066	169.087	167.27	160.5	172.37	1327	9559875	1	0.89	2	3	4235726	4300282	4092233		FT1066	151.061	151.061	151.061	593.48	593.48	593.48	1	NA	6.80571e+06	NA		1066	131.068	16.3111		1	16716.7	19097.2	0	0	0	0		1066	145.05	13.1272		3	619127	7.875e+06	639245	7.76771e+06	603666
	F1067	169.087	176.38	172.37	179.82	1327	5939905	0.98	0.87	2	3	2637168	2651047	2569737		FT1067	151.061	151.061	151.061	431.123	430.548	431.699	3	7.50264e+08	7.4043e+08	6.82855e+08		1067	131.071	2.93797		3	1.13002e+06	6.74308e+06	1.11634e+06	7.82215e+06	1.1023e+06	5.53024e+06		1067	145.052	12.3584		1	28395.6	54693.1	0	0	0
	F1068	169.087	182.68	179.82	189.58	1327	5105153	0.94	0.98	2	3	2568156	2478491	2482751		FT1068	151.073	151.073	151.073	266.13	266.13	266.13	1	268785	NA	NA		1068	131.071	4.21003		3	7.59977e+06	5.15433e+07	7368948	4.89711e+07	7932452	5.04425e+07		1068	145.062	13.3877		3	204965216	1.33333e+09	203457712	1.33093e+09	197494080
	F1069	169.087	253.82	249.31	260.72	1327	6619853	1	0.88	3	3	3216638	3187541	3059417		FT1069	151.085	151.085	151.085	541.712	541.712	541.712	1	84460.5	NA	NA		1069	131.082	13.6433		3	73966072	4.83795e+08	75144160	4.87744e+08	74608472	4.89203e+08		1069	145.062	11.7536		3	278758	2.79067e+06	290120	2.76635e+06	260365
	F1070	169.087	424.61	417.7	430.92	1327	4081136	0.71	0.92	2	3	2441859	2467546	2437427		FT1070	151.099	151.099	151.099	174.864	174.293	174.867	3	238995	140559	184246		1070	131.084	9.28824		3	56415.8	714927	68951	802904	70282.5	890873		1070	145.062	11.2937		3	274451	1.25845e+06	268684	1.13035e+06	311329
	F1071	100.986	429.77	422.89	436.7	342	14725259	0.09	0.94	3	3	6095672	5666641	5789724		FT1071	151.12	151.12	151.12	431.701	431.701	431.701	1	NA	NA	2.5717e+06		1071	131.084	9.84562		2	71708.7	892617	78758.9	1.05675e+06	0	0		1071	145.08	13.3972		3	136682	550810	175059	626456	186229
	F1072	100.986	678.51	674.45	685.5	342	6304334	0.08	0.65	2	3	2745496	2946646	3101763		FT1072	152.002	152.002	152.002	427.1	427.1	427.1	1	NA	1.27628e+06	NA		1072	131.091	9.31436		3	916247	1.43406e+07	917910	1.33955e+07	952462	1.40718e+07		1072	145.083	13.3523		1	57620.3	178492	0	0	0
	F1073	100.986	864.62	857.63	871.61	342	26571847	0.12	0.99	5	3	9793479	9774178	10325373		FT1073	152.009	152.009	152.009	159.56	158.995	160.121	3	338982	358833	321280		1073	131.091	9.8296		2	1189028	1.89557e+07	0	0	1.19009e+06	1.85365e+07		1073	145.087	4.20691		3	2427931	1.06431e+07	2274646	1.07541e+07	2.43117e+06
	F1074	169.098	251.57	244.74	258.4	1328	3557841	1	0.93	29	3	1294148	1025221	1272212		FT1074	152.018	152.018	152.018	854.277	853.733	854.822	2	NA	351076	491478		1074	131.094	13.3908		3	51889.6	187728	65419.7	208930	50274.4	208927		1074	145.087	2.90621		3	585483	7.80308e+06	541684	6.90361e+06	612042
	F1075	147.066	167.84	164.44	174.66	997	23280707	0.38	0.63	8	3	8080245	7673085	7801305		FT1075	152.018	152.018	152.018	839.178	838.522	839.834	2	NA	368276	326115		1075	131.104	13.6433		3	51489.6	141802	50189.9	158561	43866.2	166158		1075	145.098	16.9156		3	3.22714e+06	3.77675e+07	3.20763e+06	3.89823e+07	3.42175e+06
	F1076	147.066	224.38	217.39	231.39	997	47011136	0.38	0.93	3	3	15687358	15214183	15818047		FT1076	152.018	152.018	152.018	716.535	715.667	717.404	2	NA	2.49515e+07	633994		1076	131.104	16.2587		3	16109.5	43567.9	12598.9	61181.4	14571.2	67242.7		1076	145.098	14.7356		1	11053.9	41666.9	0	0	0
	F1077	147.066	342.34	336.47	341.16	997	55104763	0.39	0.6	2	3	10855134	10869866	10928257		FT1077	152.018	152.018	152.018	532.871	532.871	532.871	1	NA	NA	2.08554e+06		1077	131.13	13.6402		3	449407	2.1339e+06	450817	2.43676e+06	462031	2.30902e+06		1077	145.106	7.1869		3	21434.3	118151	19563.4	109529	19600.5
	F1078	147.066	346.44	344.68	353.46	997	80887014	0.39	0.68	2	3	19665396	19589473	19361435		FT1078	152.018	152.018	152.018	525.187	525.187	525.187	1	NA	1.26375e+07	NA		1078	131.13	16.2423		3	128964	1.16455e+06	144829	958290	139852	942916		1078	145.112	2.81762		3	1.07608e+06	4.32735e+06	1078551	4.46081e+06	1.00018e+06
	F1079	147.066	426.9	420.01	433.8	997	154978504	1	0.88	6	3	51543397	52232763	51562775		FT1079	152.018	152.018	152.018	170.295	170.295	170.295	1	NA	NA	3.38823e+07		1079	131.13	16.7802		3	132797	1.16294e+06	132834	1.01611e+06	140915	1.15576e+06		1079	145.112	4.21003		3	1.61231e+06	5.12754e+06	1.2397e+06	4.64133e+06	1.38972e+06
	F1080	147.066	524.95	517.84	532.05	997	42247856	0.38	0.96	8	3	14535923	14021950	14050414		FT1080	152.018	152.018	152.018	161.816	161.816	161.816	1	NA	1.08785e+08	NA		1080	131.242	16.308		3	29937.4	186005	24040.1	49498.3	22941	22479.4		1080	145.114	2.82076		3	853952	4.19836e+06	817532	3.38468e+06	835369
	F1081	147.066	803.75	796.89	810.56	997	41089555	0.38	0.97	159	3	13856905	13873168	13719913		FT1081	152.018	152.018	152.018	671.752	671.752	671.752	1	NA	NA	3.91694e+06		1081	131.242	16.3542		3	13525.6	12823.4	27217.1	39944.5	18361.8	32247.5		1081	145.114	4.21315		3	1.0901e+06	4.06226e+06	1.11211e+06	3.81683e+06	1216896
	F1082	125.061	170.1	163.31	175.81	652	5616810	0.46	0.57	3	3	2185743	2032515	2076251		FT1082	152.018	152.018	152.018	681.615	681.615	681.615	1	NA	5.46854e+06	NA		1082	131.242	16.7681		2	25272.5	37496.5	0	0	47053	162998		1082	145.117	13.3814		3	1.25831e+06	5.52632e+06	1247149	6.38403e+06	1.09262e+06
	F1083	125.061	178.1	175.81	178.67	652	1302873	0.37	0.68	2	3	412605	461278	605781		FT1083	152.018	152.018	152.018	599.354	599.354	599.354	1	NA	NA	8.3941e+06		1083	131.278	16.252		1	14626.3	37209	0	0	0	0		1083	145.154	16.922		3	22097.4	142834	15883.8	96242.8	18154.2
	F1084	125.061	182.11	178.67	189.01	652	4084655	0.56	0.86	3	3	1535664	1614185	1494644		FT1084	152.018	152.018	152.018	773.435	773.435	773.435	1	NA	NA	6.56288e+06		1084	131.278	16.2955		2	12538.2	16092.5	0	0	11047.2	10176.4		1084	145.247	13.3877		3	251144	1.03337e+06	217128	836489	310358
	F1085	125.061	252.69	247.03	257.25	652	7181591	1	0.79	6	3	2619650	2526339	2595440		FT1085	152.018	152.018	152.018	305.918	305.918	305.918	1	NA	NA	7.96416e+07		1085	131.944	2.22992		1	29643.9	69252	0	0	0	0		1085	145.289	13.3845		3	149547	426096	118554	453665	136528
	F1086	125.061	424.04	417.12	428.62	652	2525658	0.32	0.85	3	3	1028259	1086538	1029630		FT1086	152.018	152.018	152.018	550.56	550.56	550.56	1	NA	NA	1.7889e+06		1086	131.957	5.77395		1	11581.2	13517.8	0	0	0	0		1086	145.693	13.5019		2	101654	255580	0	0	97334.9
	F1087	169.123	162.19	155.98	168.96	1329	452343304	1	0.95	180	3	155447394	161673646	157624104		FT1087	152.018	152.018	152.018	262.585	262.585	262.585	1	NA	NA	3.15726e+07		1087	131.957	5.95118		2	17449.3	20142.1	14803.1	31279.9	0	0		1087	145.816	13.5139		3	151735	564039	223038	526500	168853
	F1088	169.123	249.88	243.01	256.67	1329	219599557	0.97	0.89	30	3	74754414	74497345	71968700		FT1088	152.018	152.018	152.018	484.284	484.284	484.284	1	NA	968548	NA		1088	131.957	6.11056		3	23855	172390	19369.3	83357.9	21078.1	44713.9		1088	145.858	13.5138		3	461823	1.4748e+06	399102	1.35845e+06	341006
	F1089	147.068	803.75	798.04	810.56	998	7344484	1	0.95	217	3	2451923	2601276	2323082		FT1089	152.018	152.018	152.018	288.856	288.856	288.856	1	NA	8.29069e+07	NA		1089	131.957	6.33166		3	24233.5	142991	21694.8	49608.1	20088.9	59862.9		1089	145.971	5.07607		1	16265.6	41434.7	0	0	0
	F1090	125.072	678.51	673.87	685.5	653	2697707	1	0.99	327	3	970779	945953	916054		FT1090	152.018	152.018	152.018	914.802	914.802	914.802	1	NA	435455	NA		1090	131.957	6.39014		3	27120.9	72670.6	29009.8	70652.5	26972.2	29430.5		1090	145.99	13.5138		3	1.73315e+06	6.99058e+06	1.44761e+06	6.73361e+06	1.23494e+06
	F1091	147.086	595.03	588	602.08	999	4014026	0.92	0.99	126	3	1426565	1295924	1340989		FT1091	152.018	152.018	152.018	501.421	501.421	501.421	1	NA	NA	4.40102e+06		1091	131.957	6.53447		1	32758.2	140865	0	0	0	0		1091	145.99	9.97736		3	24744.7	116580	21408.4	111500	29998.8
	F1092	147.086	803.18	796.89	809.44	999	1920203	0.81	0.85	90	3	672121	642277	628524		FT1092	152.018	152.018	152.018	143.787	143.787	143.787	1	6.42956e+06	NA	NA		1092	131.957	6.61889		2	34761.4	465537	33274.8	580893	0	0		1092	145.992	7.56874		3	59988.4	752816	62087.5	697962	62562.6
	F1093	147.086	815.11	809.44	821.37	999	1527620	0.79	0.84	80	3	515328	513030	541758		FT1093	152.018	152.018	152.018	632.384	632.384	632.384	1	NA	2.78382e+07	NA		1093	131.957	6.93932		2	34684.5	109429	36038.3	127991	0	0		1093	145.996	13.4972		2	35371.2	118418	0	0	54254
	F1094	170.028	168.4	162.75	175.23	1330	53323307	1	0.93	42	3	14837062	28978615	9817608		FT1094	152.018	152.018	152.018	75.8729	75.8729	75.8729	1	NA	NA	3.38864e+07		1094	131.957	7.02978		2	26142.4	66094.5	0	0	25000.4	31959.5		1094	146.009	13.3789		2	62405.9	384031	67385	435184	0
	F1095	101.036	253.26	246.46	260.14	346	26996378	1	0.92	13	3	9332653	9359030	9205059		FT1095	152.018	152.018	152.018	204.259	204.259	204.259	1	1.90639e+06	NA	NA		1095	131.982	11.2969		3	44642.5	127634	38678.9	143728	36960.3	109184		1095	146.018	12.8718		3	93308.5	743183	91690.6	704623	83344.1
	F1096	101.036	424.04	417.7	429.19	346	13896510	0.13	0.93	2	3	4941579	4935616	4775621		FT1096	152.023	152.023	152.023	540.259	539.964	540.553	2	NA	214888	335812		1096	131.982	13.5865		3	98734.2	462274	106027	368960	99781.7	470890		1096	146.02	13.5044		3	180575	738053	148079	572031	171931
	F1097	147.087	804.32	797.47	811.13	1000	6485264	1	0.85	35	3	2132347	2205400	2233712		FT1097	152.029	152.029	152.029	541.143	540.539	541.726	3	2.1406e+06	639822	2.22283e+06		1097	132.012	7.95815		3	113826	1.74133e+06	114366	1.64667e+06	105624	1.58626e+06		1097	146.025	2.89984		3	290408	1.50962e+06	323145	1.77273e+06	313312
	F1098	147.087	814.54	811.7	821.37	1000	4343892	0.95	0.76	30	3	1322198	1593790	1584894		FT1098	152.033	152.033	152.033	542.887	542.887	542.887	1	153446	NA	NA		1098	132.012	8.45422		2	15891.8	43964.8	12406	38951.9	0	0		1098	146.027	13.5132		1	212972	560311	0	0	0
	F1099	148.007	676.19	669.81	682.57	1001	8293292	1	0.98	559	3	2640396	3090977	2691045		FT1099	152.043	152.043	152.043	174.864	174.864	174.867	3	1.08505e+07	2.32983e+06	3.06851e+06		1099	132.012	8.56676		2	16094	26630.6	0	0	12363.8	24862.6		1099	146.028	7.11031		3	1.38103e+06	8.14133e+06	1.24772e+06	7.88816e+06	1237625
	F1100	125.097	168.4	162.19	171.8	654	3376054	1	0.85	14	3	1220119	1179891	1185381		FT1100	152.059	152.059	152.059	810.801	810.801	810.801	1	89904	NA	NA		1100	132.02	19.1296		3	21405.2	98989.1	16046.8	86012.4	18055.5	73149.7		1100	146.028	8.73683		2	209451	3.33763e+06	180953	2.81827e+06	0
	F1101	125.097	174.66	171.8	178.67	654	2207059	0.96	0.84	10	3	764565	747856	752922		FT1101	152.064	152.064	152.064	431.124	429.972	431.699	3	4.29585e+07	4.7655e+07	4.33273e+07		1101	132.02	19.3632		2	21833.6	49672.8	0	0	20328.4	35301.7		1101	146.028	13.5044		3	305355	633410	262252	790080	162325
	F1102	125.097	181.54	178.67	187.27	654	1712680	0.93	0.97	8	3	633128	588647	608070		FT1102	152.884	152.884	152.884	369.456	369.456	369.456	1	NA	NA	739851		1102	132.02	19.3907		3	31907.6	67367.6	16732.9	21869.6	20054.7	28099.7		1102	146.046	13.4981		3	284840096	1.51983e+09	288811744	1.4939e+09	281937152
	F1103	125.097	253.26	248.17	258.4	654	3079708	1	0.99	12	3	1105708	1152147	973252		FT1103	152.884	152.884	152.884	392.277	392.277	392.277	1	NA	NA	1.88105e+06		1103	132.02	19.5925		1	21936	67625.2	0	0	0	0		1103	146.046	9.98059		3	4.44312e+06	3.52137e+07	3531004	2.71354e+07	5126251
	F1104	125.097	424.61	418.28	430.92	654	1142195	0.82	0.97	5	3	440439	471654	396412		FT1104	152.926	152.926	152.926	830.772	829.39	831.855	3	1.76679e+06	2.02081e+06	1.7943e+06		1104	132.02	19.6211		2	19485.5	23850.3	0	0	20917.6	168084		1104	146.046	4.09965		3	357740	4.17734e+06	366245	4.2604e+06	367218
	F1105	101.061	254.38	251.57	258.98	348	113243859	1	0.81	4	3	52681588	50656578	50869743		FT1105	152.978	152.978	152.978	514.512	514.512	514.512	1	NA	114136	NA		1105	132.02	19.642		1	22521.4	197667	0	0	0	0		1105	146.046	2.83018		3	259394	1.12282e+06	287260	1.14039e+06	284388
	F1106	170.043	780.12	773.22	786.99	1331	160566536	1	0.97	951	3	53034084	54547869	53073201		FT1106	152.978	152.978	152.978	526.371	526.371	526.371	1	NA	NA	725400		1106	132.02	19.8932		2	17119.4	58280.6	0	0	20578.5	104819		1106	146.046	5.51347		1	17743.8	25434.5	0	0	0
	F1107	170.043	803.75	803.18	806.03	1331	653563	0.6	0.58	14	3	155062	260982	243519		FT1107	152.996	152.996	152.996	583.512	582.873	583.512	3	2.13632e+06	2.7808e+06	2.60487e+06		1107	132.03	11.2904		3	7950732	3.67601e+07	6786648	3.24448e+07	5673756	2.66105e+07		1107	146.046	11.2486		3	533959	2.59279e+06	514056	2.6308e+06	559698
	F1108	101.072	803.18	798.04	810	349	22068747	1	0.97	2109	3	7404841	7286015	7399891		FT1108	152.996	152.996	152.996	815.628	815.343	815.913	2	279931	206105	NA		1108	132.03	13.5802		3	16453473	1.25676e+08	16857384	1.26245e+08	16710977	1.20821e+08		1108	146.054	7.15494		3	220372	2.46888e+06	249026	2.29879e+06	264612
	F1109	101.934	781.24	774.39	788.14	350	3732095	1	0.95	265	3	1300751	1262563	1196447		FT1109	153.017	153.017	153.017	716.84	714.499	718.572	3	1.52839e+06	953353	1.52893e+06		1109	132.038	7.10233		2	26769.1	95156.5	36394.6	96358.1	0	0		1109	146.054	13.0442		3	48074	343705	69737.6	351072	65353.3
	F1110	101.934	804.32	798.04	811.13	350	1503805	1	0.99	126	3	453647	497627	565447		FT1110	153.028	153.028	153.028	806.256	806.256	806.256	1	NA	246661	NA		1110	132.038	13.1527		3	30944.4	167982	79053.3	387928	22467.7	34045		1110	146.054	2.79877		3	59509.2	198059	55858.1	219711	61260.4
	F1111	125.899	186.7	182.11	193.64	655	2970618	0.19	0.88	91	3	926619	1075607	1004051		FT1111	153.044	153.044	153.044	175.436	175.435	180.026	3	884090	48683.1	418163		1111	132.043	13.4072		2	71454.9	293234	70987.6	248490	0	0		1111	146.059	13.3908		3	1678266	8.90607e+06	1.58695e+06	8.89842e+06	1.60355e+06
	F1112	125.899	426.9	422.31	433.8	655	10565053	0.55	0.93	3	3	3490256	3675075	3433362		FT1112	153.047	153.047	153.047	176.008	176.006	176.009	2	385381	NA	148154		1112	132.045	2.80192		3	294046	1.2916e+06	266893	1.22307e+06	272085	1.243e+06		1112	146.061	8.95121		3	58596.1	859156	64239.6	872564	63310.2
	F1113	125.899	780.12	773.22	786.99	655	9421075	0.57	0.97	5	3	3160372	3252271	3072315		FT1113	153.056	153.056	153.056	164.638	164.638	164.638	1	NA	1.44885e+06	NA		1113	132.045	2.94497		2	38121.2	69381.8	0	0	41272.4	43750.7		1113	146.065	13.3877		3	11636633	6.86477e+07	11319417	7.0025e+07	11798281
	F1114	125.899	803.75	798.04	806.6	655	3674330	0.22	0.94	2	3	1188968	1216428	1307469		FT1114	153.065	153.065	153.065	431.124	431.123	431.699	3	7.98798e+06	5.8533e+06	8.43317e+06		1114	132.049	7.2127		2	51098.2	173932	30448.4	65603.6	0	0		1114	146.065	11.7601		3	14916.3	72252.5	13183.9	72851.3	16729.4
	F1115	125.899	812.27	806.6	819.09	655	6873324	0.23	0.8	3	3	2332645	2242121	2400275		FT1115	153.067	153.067	153.067	425.953	425.382	425.954	3	1.9786e+06	2.11795e+06	1.45883e+06		1115	132.049	7.21249		3	44412.1	224847	57061.4	380022	54725.4	485756		1115	146.071	13.5013		3	104096	462698	151538	619942	129686
	F1116	101.981	153.16	147.54	159.37	351	2190014	0.08	0.85	5	2	941745	1294507	0		FT1116	153.092	153.092	153.092	252.881	252.87	253.447	3	531150	542509	661218		1116	132.049	13.4035		3	412853	2.21943e+06	405474	2.41186e+06	383534	2.17148e+06		1116	146.072	13.516		2	85971.3	217547	0	0	90136.2
	F1117	101.981	868.11	861.13	875.13	351	3534365	0.09	0.99	4	2	1984127	1703852	0		FT1117	154.006	154.006	154.006	168.599	168.598	168.6	3	1.76329e+06	1.39958e+06	1.44792e+06		1117	132.055	9.04617		3	34548	282181	37193.4	293942	38509.1	269361		1117	146.072	1.38224		1	44304.4	29888.3	0	0	0
	F1118	148.033	802.62	795.67	809.44	1003	76040401	0.97	0.92	50	3	25431662	24712223	25921516		FT1118	154.012	154.012	154.012	676.974	676.973	679.289	3	66980.8	41922.6	46224.7		1118	132.067	11.3001		3	3.34107e+06	1.61085e+07	3.32116e+06	1.62847e+07	3.40011e+06	1.64236e+07		1118	146.072	4.9694		1	32567.3	36778.2	0	0	0
	F1119	148.033	813.97	810.56	820.8	1003	61347944	0.95	0.9	44	3	20572712	20914226	21061334		FT1119	154.012	154.012	154.012	814.205	814.205	814.205	1	119828	NA	NA		1119	132.075	4.20065		3	468216	2.97357e+06	425152	2.63634e+06	480869	3.01722e+06		1119	146.082	9.90883		3	1153384	2.0416e+07	1184893	2.05337e+07	1153633
	F1120	148.033	836.22	833.96	843.14	1003	11171902	0.72	0.59	9	3	3419447	4068258	3873061		FT1120	154.047	154.047	154.047	423.663	423.092	423.665	3	130737	194338	153733		1120	132.08	13.637		3	546968	3.37445e+06	617111	3.31775e+06	532677	3.37106e+06		1120	146.082	13.4972		2	54411.2	199172	98063.6	235964	0
	F1121	148.033	847.22	843.14	852.4	1003	9078253	0.7	0.8	8	3	3006857	2867683	3069109		FT1121	154.047	154.047	154.047	177.726	177.156	177.727	3	239949	285003	176836		1121	132.08	16.2456		3	166859	1.65233e+06	175559	1.66572e+06	190576	1.59594e+06		1121	146.09	4.21628		3	207668	763997	201536	658784	158934
	F1122	170.082	177.52	174.09	182.11	1333	4792802	0.46	0.73	2	3	1919682	1872783	1921219		FT1122	154.048	154.048	154.049	717.404	716.834	718.007	3	419404	339071	340972		1122	132.08	16.7802		3	170851	1.55972e+06	177285	1.44568e+06	157230	1.52283e+06		1122	146.09	2.88408		3	45552.6	308369	46398.1	242541	47953.7
	F1123	170.082	252.69	247.6	259.56	1333	24890043	1	0.89	17	3	9176829	8219730	8844111		FT1123	154.062	154.062	154.062	809.105	809.095	809.804	3	1.22033e+08	1.2234e+08	1.19204e+08		1123	132.086	13.6402		3	4.0882e+06	2.59908e+07	4.07773e+06	2.64491e+07	4.15155e+06	2.61144e+07		1123	146.095	16.922		3	25127.4	171002	26481	170138	24304.8
	F1124	170.082	458.29	453.06	464.7	1333	11314375	0.57	0.92	5	3	4301704	4174951	4126955		FT1124	154.062	154.062	154.062	826.197	825.957	826.246	3	9.03593e+07	7.3275e+07	5.9316e+07		1124	132.086	16.2423		3	1.27245e+06	1.30847e+07	1.28414e+06	1.50583e+07	1.29522e+06	1.23138e+07		1124	146.095	13.4925		2	56365.1	95805	0	0	65246.1
	F1125	148.04	251.57	244.74	258.4	1004	9148332	0.24	0.87	3	3	3294377	2779426	3233304		FT1125	154.062	154.062	154.062	833.549	833.366	833.589	3	7.03326e+07	6.82891e+07	3.26165e+08		1125	132.086	16.7833		3	1.27025e+06	1.36171e+07	1.20023e+06	1.53877e+07	1.22041e+06	1.40857e+07		1125	146.102	13.4918		3	1.36685e+06	6.21213e+06	1.6645e+06	6.84667e+06	1.71616e+06
	F1126	102.02	599.73	592.68	606.8	352	22292735	1	0.99	40	3	8707146	6374467	7879370		FT1126	154.062	154.062	154.062	1005.4	1003.68	1005.97	3	2.41762e+07	2.76703e+07	2.29132e+07		1126	132.091	9.31437		3	62168.6	606406	61813.4	699046	60807	664993		1126	146.101	16.9156		3	220110	2.38922e+06	210589	2.41147e+06	208151
	F1127	102.02	618	612.1	625.08	352	5188712	0.44	0.89	8	3	2215317	1622433	1965750		FT1127	154.062	154.062	154.062	860.13	860.126	860.134	2	2.57569e+08	3.0959e+08	NA		1127	132.091	9.57274		3	22381.9	54678.4	22357.1	66378.4	17891.3	40032.3		1127	146.102	9.97733		3	25406.9	157152	20889.5	96751	17299.6
	F1128	102.02	677.93	670.97	684.91	352	8855666	1	0.99	21	3	3739583	2842423	3370441		FT1128	154.062	154.062	154.062	974.931	974.626	975.237	2	2.98362e+07	NA	1.20077e+08		1128	132.091	9.83389		3	75613.1	930024	82762.7	946840	73563.2	897617		1128	146.115	2.82076		3	78855.4	330774	100892	299020	75813.1
	F1129	148.044	606.21	599.14	613.28	1005	40094176	0.96	0.89	36	3	13422740	13441058	13255378		FT1129	154.062	154.062	154.062	778.623	778.623	778.623	1	NA	239096	NA		1129	132.092	10.1739		2	25516.4	60818.2	14982.3	32093.9	0	0		1129	146.115	4.20378		3	112158	246678	136340	321249	152655
	F1130	125.9	187.27	181.54	194.22	656	4241357	0.24	0.85	64	3	1385130	1478863	1445844		FT1130	154.069	154.068	154.069	431.987	430.548	433.427	2	59089.2	NA	134233		1130	132.094	9.32953		2	33250.1	311981	0	0	31291.6	254739		1130	146.121	13.3719		3	60421.6	263375	73734.5	292413	64556.2
	F1131	125.9	405.5	398.49	409	656	9517565	0.33	0.85	3	3	2997951	3305964	3313185		FT1131	154.069	154.069	154.069	423.092	423.092	423.092	1	NA	NA	88476		1131	132.094	9.83715		3	34436.9	375411	38962.1	407555	36294.3	367365		1131	146.233	13.5107		3	416872	1.52431e+06	370553	1.1784e+06	471502
	F1132	125.9	415.39	409	418.28	656	9821342	0.51	0.94	3	3	3205329	3325641	3343751		FT1132	154.07	154.07	154.07	426.527	426.527	426.527	1	NA	79352.5	NA		1132	132.868	5.73488		1	29460.2	160528	0	0	0	0		1132	146.276	13.4981		3	133868	458243	147610	438470	143765
	F1133	125.9	428.04	422.31	434.96	656	15197774	0.84	0.97	4	3	4978132	5307518	5016104		FT1133	154.123	154.123	154.123	825.036	825.036	825.036	1	436484	NA	NA		1133	132.92	5.82104		3	26146.6	284379	30436.4	30781.3	21421.9	92629.7		1133	146.84	13.4186		1	43726.8	318974	0	0	0
	F1134	125.9	781.24	774.39	788.14	656	14028013	0.86	0.98	5	3	4743405	4755866	4646339		FT1134	154.123	154.123	154.123	808.54	808.54	808.54	1	511280	NA	NA		1134	132.92	6.0471		1	19337.8	87341.4	0	0	0	0		1134	146.961	8.79682		3	121628	3.35238e+06	136724	3.20227e+06	136808
	F1135	125.9	803.18	798.04	806.6	656	5268614	0.29	0.95	2	3	1780066	1777521	1730696		FT1135	154.94	154.94	154.94	953.874	953.874	953.874	1	609760	NA	NA		1135	132.92	6.12594		2	21392.7	31044.6	0	0	16432.6	42748.4		1135	146.966	2.63558		3	1.10738e+06	1.5499e+07	1.10971e+06	1.66466e+07	1.05061e+06
	F1136	125.9	815.11	808.3	821.94	656	10004301	0.3	0.92	3	3	3412031	3430002	3491102		FT1136	154.965	154.965	154.966	681.612	681.036	681.615	3	281334	374559	406887		1136	132.92	6.19342		1	15890.7	40064.3	0	0	0	0		1136	146.973	13.3814		3	159942	2.63222e+06	177905	2.58297e+06	155115
	F1137	170.127	162.19	156.54	168.96	1334	49207537	1	0.96	312	3	16778402	17638168	17021488		FT1137	154.975	154.975	154.975	842.175	841.609	842.741	2	150820	136053	NA		1137	132.92	6.37557		2	17600.3	29254.6	17635.9	26663.3	0	0		1137	146.993	13.5076		3	100226	344653	85584.4	340034	77601.6
	F1138	170.127	249.31	242.43	254.38	1334	23746754	0.97	0.8	39	3	8191683	7810849	7766222		FT1138	154.991	154.991	154.991	160.122	160.121	160.124	2	263857	NA	212558		1138	132.923	2.73663		2	76495.9	385594	0	0	73552.5	126316		1138	146.997	5.33976		3	17846.3	102747	19945.5	142430	20386.7
	F1139	102.023	810	805.46	816.82	354	2996892	1	0.99	62	3	550712	1303890	1176812		FT1139	155.01	155.01	155.01	513.915	513.913	513.917	2	1.82532e+07	NA	1.8781e+07		1139	132.923	13.394		3	556990	4.77694e+06	548734	4.26536e+06	575902	4.63042e+06		1139	147.01	7.139		3	17212.7	55106.8	11475.6	80975.9	19281.7
	F1140	148.05	810.56	805.46	817.39	1007	63069354	1	0.98	6449	3	21383751	20972911	20959475		FT1140	155.03	155.03	155.03	1200.02	1200.02	1200.02	1	NA	NA	46254.4		1140	132.929	6.87636		3	30156.8	127428	24465.1	62835.9	24874.9	41051.7		1140	147.018	12.8783		3	17014.9	73813.7	17821.6	93019.1	18118.8
	F1141	170.901	160.5	155.98	164.44	1335	2754692	1	1	416	3	1125514	1045720	669695		FT1141	155.046	155.046	155.046	675.233	675.233	675.233	1	392917	NA	NA		1141	132.946	13.8249		3	89927.8	234154	108158	1.2257e+06	134560	1.15065e+06		1141	147.02	14.2192		1	25191.1	27029	0	0	0
	F1142	171.006	815.11	811.13	821.94	1337	19727409	1	0.89	302	3	6867281	6856508	6858978		FT1142	155.059	155.059	155.059	833.549	833.549	833.549	1	NA	286957	NA		1142	132.946	13.9087		1	149955	919567	0	0	0	0		1142	147.03	13.3751		3	28035318	5.78674e+08	27981810	5.59513e+08	26945688
	F1143	102.056	731.28	724.22	738.33	355	217060402	1	0.94	20	3	71960202	72992024	73991320		FT1143	155.063	155.063	155.063	95.1188	95.1188	95.1188	1	NA	1.02433e+06	NA		1143	132.965	13.5391		3	192685	1.41853e+06	195448	1.348e+06	191614	1.60635e+06		1143	147.03	4.95158		3	993145	1.41933e+07	954370	1.41096e+07	977530
	F1144	102.056	810.56	803.75	817.39	355	621455829	1	0.98	78	3	210264114	206486811	208838124		FT1144	155.065	155.065	155.065	809.661	808.665	809.67	3	6.45866e+06	7.75458e+06	1.05102e+06		1144	133.002	4.51948		1	22117.9	29688	0	0	0	0		1144	147.03	2.82882		1	46303.6	142457	0	0	0
	F1145	126.056	252.13	245.31	258.4	658	8153630	1	0.96	5	3	3318353	3439742	3140365		FT1145	155.066	155.066	155.066	833.549	833.366	833.589	3	4.48475e+06	8.20094e+06	6.21648e+06		1145	133.002	4.95721		2	18359.1	29791.8	0	0	20958.8	42076.2		1145	147.031	7.1135		3	78940.3	342282	79587.7	461284	73807.2
	F1146	126.056	431.49	424.61	438.45	658	18024930	1	0.98	9	3	6669521	6665605	6605671		FT1146	155.066	155.066	155.066	826.246	825.624	827.108	3	5.88658e+06	5.39201e+06	1.61686e+06		1146	133.002	4.92327		2	19734.2	50522.9	0	0	17298	26951.8		1146	147.032	4.06454		3	30898	114606	21575.3	156886	35264.4
	F1147	148.061	780.68	773.81	787.56	1008	10250559	1	0.97	18	3	3616255	3608095	3962238		FT1147	155.082	155.082	155.083	252.875	252.32	253.43	2	240440	NA	326758		1147	133.002	5.06382		2	15391.5	28863.2	0	0	29709.8	38120.8		1147	147.033	4.50337		1	16644.8	29188.2	0	0	0
	F1148	171.012	251.01	244.16	254.38	1338	3743798	0.1	0.74	2	3	1390630	1203169	1312125		FT1148	155.108	155.108	155.108	253.444	253.444	253.444	1	1.16958e+06	NA	NA		1148	133.002	5.23938		3	19695	68763.3	31141.9	25694	24108.7	25039		1148	147.043	13.495		3	1.05723e+06	5.36805e+06	1.02178e+06	5.19796e+06	1.09178e+06
	F1149	148.063	551.51	544.45	558.57	1009	4008283	1	1	233	3	1428926	1313892	1306521		FT1149	155.947	155.947	155.947	1165.56	1165.56	1165.56	1	NA	173477	NA		1149	133.014	13.5422		3	31214162	3.50948e+08	30869010	3.53487e+08	29999562	3.41994e+08		1149	147.043	9.98064		3	15974.3	74805.5	18836.9	59600.5	20843.3
	F1150	126.905	133.21	126.27	140.18	660	25204913	0.75	0.92	4	3	9681496	8083916	8939084		FT1150	155.947	155.947	155.947	1010.55	1010.55	1010.55	1	NA	93085.9	NA		1150	133.025	19.8268		3	10173.9	25884.3	15992.6	40549.9	13582.8	12726.7		1150	147.045	8.8559		3	330377	5.31849e+06	349007	5.31793e+06	322740
	F1151	171.031	168.4	163.88	175.23	1341	3008863	1	0.93	60	2	862559	2150403	0		FT1151	155.947	155.947	155.947	1063.82	1063.82	1063.82	1	NA	376420	NA		1151	133.033	11.2872		3	338427	1.41593e+06	285807	1.26617e+06	251453	994636		1151	147.045	4.08371		3	146413	1.88653e+06	150528	1.84436e+06	161251
	F1152	148.07	223.8	216.8	230.8	1011	2826357	0.26	0.93	5	3	892051	960986	966592		FT1152	155.976	155.976	155.976	781.454	780.318	782.013	3	3.22421e+06	2.82042e+06	968284		1152	133.033	13.577		3	749937	4.82358e+06	704655	5.1347e+06	712622	5.13894e+06		1152	147.045	2.85541		3	95408.7	613150	73784.2	651859	72702.2
	F1153	148.07	426.32	419.43	433.22	1011	9604568	1	0.89	6	3	3241415	3226857	3191257		FT1153	155.976	155.976	155.976	797.769	797.769	797.769	1	NA	NA	108040		1153	133.041	18.6005		1	16817.2	30737.6	0	0	0	0		1153	147.049	13.4981		3	16090859	8.51752e+07	16396763	8.26288e+07	16238394
	F1154	148.07	523.77	516.65	530.87	1011	2627034	0.26	0.98	13	3	937143	871578	847064		FT1154	156.003	156.003	156.003	168.6	168.599	169.163	3	285267	343614	253068		1154	133.063	13.5422		3	190032	1.53099e+06	194505	1.57256e+06	191343	1.51903e+06		1154	147.049	9.9904		3	230729	1.76285e+06	187748	1.41704e+06	276041
	F1155	148.07	803.18	798.62	808.87	1011	1780863	0.28	0.98	169	3	535273	604955	659642		FT1155	156.013	156.013	156.013	516.29	516.29	516.29	1	NA	NA	498519		1155	133.066	2.77676		3	156902	414693	96897.2	115362	46912.1	41633.2		1155	147.049	4.08366		3	23316.4	152914	33790.6	143227	24650.7
	F1156	171.047	780.12	773.22	786.99	1342	7619844	1	0.97	521	3	2574573	2586596	2525120		FT1156	156.013	156.013	156.013	507.373	507.373	507.373	1	NA	844275	NA		1156	133.066	2.98319		2	30513.2	91469.2	0	0	25216	57525.1		1156	147.049	11.2486		3	30024.9	104822	37785.3	125511	34805.5
	F1157	102.064	253.82	249.88	258.4	357	7256063	1	0.8	6	3	2512038	2440003	2568771		FT1157	156.043	156.043	156.043	410.371	410.371	410.371	1	NA	NA	1.54006e+06		1157	133.066	7.04813		1	30492.3	82928.6	0	0	0	0		1157	147.055	7.17737		3	28330.3	216018	36473.9	187992	30407.1
	F1158	126.936	153.16	148.66	159.37	661	3203686	0.78	0.88	7	3	897984	1183688	1063502		FT1158	156.064	156.064	156.064	674.072	673.487	674.073	3	1.10097e+06	849178	1.62236e+06		1158	133.07	11.2969		3	183996	715150	173698	735879	186161	799039		1158	147.062	13.3908		3	85408.2	426644	112327	490716	100225
	F1159	149.001	184.4	180.96	191.32	1014	2871365	1	0.69	59	2	1440141	0	1446747		FT1159	156.075	156.075	156.075	163.509	163.509	163.509	1	163451	NA	NA		1159	133.087	3.40736		2	33495.7	74264.9	22718.7	76505.7	0	0		1159	147.066	7.10713		3	3.20603e+06	4.39677e+07	3.20112e+06	4.18158e+07	3015928
	F1160	102.089	810	805.46	816.82	358	3624642	1	0.98	62	3	1188559	1169978	1287378		FT1160	156.078	156.078	156.078	1006.54	1005.97	1007.12	3	2.11355e+07	2.07323e+07	2.10437e+07		1160	133.087	3.57629		2	20853.6	37992.9	24935	43163.9	0	0		1160	147.066	13.3814		3	1.25659e+06	7.89096e+06	1320493	7.65587e+06	1.27817e+06
	F1161	149.009	154.28	147.54	161.06	1015	84222915	0.94	0.94	2700	3	49821530	8595283	25175461		FT1161	156.111	156.111	156.111	253.444	253.444	253.444	1	66457.3	NA	NA		1161	133.087	3.66355		2	21218.3	55036.9	17832	65869.6	0	0		1161	147.066	2.80506		3	743378	6.84573e+06	775431	6.25537e+06	840492
	F1162	149.009	169.53	165.57	176.38	1015	12852882	0.89	0.94	823	3	5798609	3897180	3177093		FT1162	156.734	156.734	156.734	831.595	831.335	831.855	2	1.00383e+06	579031	NA		1162	133.087	3.824		2	26401.6	117723	20354.1	44811.8	0	0		1162	147.068	13.3845		3	223207	1.33279e+06	258620	1.52042e+06	237160
	F1163	103.004	431.49	424.61	437.87	360	2312958	0.06	0.79	4	3	998050	1016576	988524		FT1163	156.781	156.781	156.781	831.855	829.647	832.461	3	745693	1.32685e+06	NA		1163	133.087	3.80457		2	23032.6	51548.9	21001.3	31622.8	0	0		1163	147.068	2.96217		1	19857.5	33531.3	0	0	0
	F1164	103.004	803.75	796.89	810	360	108272763	1	0.96	65	3	38094960	34170863	36697132		FT1164	156.866	156.866	156.866	248.931	248.931	248.931	1	NA	345196	NA		1164	133.087	3.94942		2	27216.3	83514.8	0	0	36052.7	407773		1164	147.086	13.3814		3	176128	2.61855e+06	170364	2.63411e+06	150875
	F1165	127.001	540.92	533.82	546.8	663	142988962	0.21	0.97	3	3	46981882	47157240	49125804		FT1165	156.866	156.866	156.867	163.508	163.507	163.509	2	317672	NA	242674		1165	133.087	4.04526		3	27828.7	40490.1	21726.9	63112.7	38068.7	65109.5		1165	147.086	9.90231		3	92471.2	1.22621e+06	77261.3	1.19241e+06	90321.8
	F1166	127.001	865.2	858.21	872.2	663	32890806	0.14	0.98	5	3	11094031	11339255	11159229		FT1166	156.914	156.913	156.914	164.073	162.945	164.637	3	1.49068e+06	552844	680807		1166	133.087	4.35331		3	200378	1.13874e+06	150601	889634	364035	2.07046e+06		1166	147.106	13.495		3	79788.4	343731	83878.2	338626	88285.7
	F1167	127.017	420.59	413.65	427.47	666	31987028	1	0.94	1575	3	10681845	10863949	10466234		FT1167	156.929	156.929	156.929	828.822	828.822	828.822	1	NA	NA	973341		1167	133.087	13.6402		3	320173	1.81259e+06	346999	1.78009e+06	314033	1.73416e+06		1167	148.007	11.2582		3	370246	1.46133e+06	435053	1.75489e+06	353688
	F1168	171.066	183.83	176.95	190.16	1343	21147833	0.17	0.72	2	3	8298094	8909987	8525186		FT1168	156.961	156.961	156.961	834.154	834.154	834.154	1	303538	NA	NA		1168	133.087	16.239		3	104506	909000	103740	975806	97568.1	652437		1168	148.007	10.3767		3	20572.3	66083.5	21978	67846.3	22919.3
	F1169	171.066	253.82	247.03	260.72	1343	28834433	0.08	0.78	2	3	10986234	11141457	11483236		FT1169	156.962	156.962	156.962	832.797	832.797	832.797	1	NA	NA	747562		1169	133.087	16.777		3	93325	710794	92964.6	782703	96991.6	757232		1169	148.015	18.4343		1	15321.3	14109.1	0	0	0
	F1170	171.066	686.08	680.25	692.56	1343	12982718	0.17	0.97	6	3	5757756	5662755	5765522		FT1170	156.97	156.97	156.97	835.075	835.075	835.075	1	NA	NA	839242		1170	133.087	16.919		1	52719.2	205682	0	0	0	0		1170	148.024	7.10713		3	53021.9	246651	76945.8	255951	51579
	F1171	171.066	780.12	773.22	786.99	1343	6700106	0.18	0.91	3	3	3724361	4073102	3685034		FT1171	156.987	156.987	156.987	222.834	222.834	222.834	1	50877.6	NA	NA		1171	133.087	17.125		1	19402	21982.6	0	0	0	0		1171	148.024	8.72648		2	14359.1	88721.8	0	0	14985.1
	F1172	149.024	151.47	149.22	158.24	1018	1953877	0.12	0.74	2	3	1089122	1472334	1152988		FT1172	156.991	156.991	156.991	833.589	832.984	833.935	3	1.72546e+09	2.53738e+09	1.52203e+09		1172	133.089	16.2358		3	28652.1	238508	28800.9	238269	31941.8	231972		1172	148.033	13.3877		3	1.57109e+06	3.13146e+07	1.57531e+06	3.01868e+07	1.5733e+06
	F1173	171.068	159.93	157.11	166.14	1344	10950751	1	0.93	149	3	4126204	4292241	2745937		FT1173	156.997	156.997	156.997	810.015	809.804	810.227	2	NA	2.2671e+06	1.72856e+06		1173	133.089	16.8517		2	29029.5	76200.8	32649	84870.4	0	0		1173	148.033	4.95481		3	54677.1	657976	54132.7	648887	52759.5
	F1174	171.068	238.96	231.97	242.43	1344	2108286	0.75	0.91	43	3	842339	439836	845111		FT1174	157.012	157.012	157.012	835.287	835.287	835.287	1	415393	NA	NA		1174	133.177	13.5422		3	76806.8	87154	57939.1	127101	57147.7	121438		1174	148.044	10.0754		3	722858	1.38505e+07	721142	1.38602e+07	753150
	F1175	171.075	974.53	968.02	981.64	1345	5360359	0.95	0.87	369	3	1853330	1752456	1804846		FT1175	157.012	157.012	157.012	534.053	534.053	534.053	1	NA	NA	125078		1175	133.923	13.0185		3	95618.9	352009	113820	507225	92257.5	598811		1175	148.044	14.9843		2	29851.6	418634	29349.1	426253	0
	F1176	127.04	180.39	174.09	187.27	668	12750273	0.46	0.89	2	3	7094319	7348360	6982755		FT1176	157.013	157.013	157.013	459.67	459.664	460.239	3	400055	1.53196e+06	1.60526e+06		1176	133.923	13.0602		2	89962.9	219303	46624.6	120603	0	0		1176	148.046	13.5019		2	81412	263522	77671.6	272522	0
	F1177	127.04	349.95	347.02	356.97	668	15869499	0.48	0.78	2	3	7415781	7728230	7288566		FT1177	157.013	157.013	157.013	834.114	834.114	834.114	1	NA	357287	NA		1177	133.924	13.3817		2	71226.5	285866	0	0	89064.2	421151		1177	148.049	8.8559		3	37691.1	443309	36610.5	425719	38199.8
	F1178	127.04	430.92	424.04	437.87	668	17724153	0.48	0.98	2	3	8764247	9057116	8981315		FT1178	157.05	157.05	157.05	252.87	252.87	252.87	1	NA	NA	3.91075e+06		1178	133.992	2.26863		1	254367	1.72592e+06	0	0	0	0		1178	148.05	13.4981		3	2459256	1.1774e+07	2.39023e+06	1.18624e+07	2366060
	F1179	149.034	802.62	795.67	809.44	1019	13638681	0.97	0.93	44	3	4384429	4614205	4667423		FT1179	157.053	157.053	157.053	833.935	833.935	833.935	1	NA	NA	5.6612e+06		1179	134.017	13.5359		3	1.36694e+06	1.54253e+07	1.38484e+06	1.52871e+07	1352716	1.48256e+07		1179	148.05	9.97735		3	40562.5	178309	32784.7	153819	40160.1
	F1180	149.034	814.54	810.56	821.37	1019	11272455	0.97	0.96	38	3	3850199	3871972	3873955		FT1180	157.06	157.06	157.06	165.201	165.201	165.201	1	NA	NA	919058		1180	134.023	7.65594		3	25819.3	107356	19396.5	40838.9	17183.9	38922.7		1180	148.052	13.4981		3	324213	1.37547e+06	314108	1.57109e+06	290952
	F1181	149.034	836.79	833.96	842.56	1019	1869376	0.6	0.77	11	3	608237	643219	655758		FT1181	157.06	157.06	157.06	248.927	247.222	250.633	2	2.73679e+06	NA	1.05185e+06		1181	134.028	7.15499		3	38437.9	306497	45481.6	248228	39086.9	338801		1181	148.052	4.09553		2	36814	170937	38409.5	111882	0
	F1182	103.04	269.42	262.45	276.41	361	7663230	0.65	0.99	2	3	4915474	4929831	4679464		FT1182	157.061	157.061	157.061	164.074	164.072	164.638	3	3.87693e+06	5.80118e+06	6.10153e+06		1182	134.028	14.2143		3	34240.8	59410	44561.4	113342	23424.4	76973.3		1182	148.061	13.0216		3	325317	2.36075e+06	295453	2.1027e+06	293972
	F1183	103.04	430.34	423.46	437.28	361	29631612	1	0.97	6	3	12259686	12428882	11931707		FT1183	157.061	157.061	157.061	248.064	245.503	250.626	2	NA	883708	724777		1183	134.028	14.1698		2	48284.5	48013	44278.9	99789.3	0	0		1183	148.063	9.19352		3	72786.2	859245	87240.7	870518	94598.5
	F1184	103.04	533.23	526.14	540.33	361	8186219	0.67	0.88	2	3	5105454	5032072	4899085		FT1184	157.062	157.062	157.062	818.746	818.185	818.96	3	2.8618e+06	4.5555e+06	3.28872e+06		1184	134.034	11.2872		3	57982.8	244204	60823.2	244482	54442	182058		1184	148.07	7.09758		3	229612	2.58679e+06	228060	2.57445e+06	207508
	F1185	103.04	549.16	542.09	556.22	361	8198207	0.65	0.97	2	3	5027495	5023756	5037797		FT1185	157.07	157.07	157.07	735.014	734.439	735.59	2	176509	NA	65007.1		1185	134.034	13.5739		3	151763	735472	128371	826294	157068	895112		1185	148.069	13.4003		3	78654.8	375104	76512.1	344529	63547.9
	F1186	103.04	803.18	796.31	810	361	16587106	0.71	0.89	3	3	7863094	7739933	7864879		FT1186	157.081	157.081	157.081	1007.12	1007.11	1007.69	3	598334	1.31266e+06	1.38485e+06		1186	134.047	7.61718		3	2.22148e+06	2.74645e+07	2.2142e+06	2.61267e+07	2.13123e+06	2.42061e+07		1186	148.07	2.81762		3	55561.9	171915	51546.3	250779	60123.6
	F1187	149.035	252.69	245.88	259.56	1020	2165112	1	0.9	38	3	866992	552022	769797		FT1187	157.087	157.087	157.087	253.991	253.991	253.991	1	NA	NA	4.77602e+06		1187	134.047	14.9626		3	756704	1.18102e+07	692704	1.11548e+07	682297	1.12086e+07		1187	148.906	12.6443		1	13942.6	41037.4	0	0	0
	F1188	171.077	253.82	251.57	259.56	1346	792079	0.44	0.98	11	3	227364	305298	285125		FT1188	157.094	157.094	157.094	164.638	164.638	164.638	2	511649	368234	NA		1188	134.054	4.12663		1	57057.4	400710	0	0	0	0		1188	148.952	2.01526		2	26058.6	76038.9	24390.9	75801.8	0
	F1189	171.077	752.51	745.42	759.61	1346	4257192	1	0.97	9	3	1403401	1467268	1447288		FT1189	157.098	157.098	157.098	974.036	974.036	974.036	1	252821	NA	NA		1189	134.061	2.86508		2	136553	568496	96334.2	330582	0	0		1189	148.989	3.18061		3	27445	348178	29015.8	404093	25841
	F1190	171.077	803.75	796.89	810.56	1346	4929053	1	0.96	18	3	1604964	1800012	1606247		FT1190	157.099	157.099	157.099	247.227	247.227	247.227	1	32518.2	NA	NA		1190	134.061	3.01662		2	37934.2	50376.7	0	0	27799.5	35351.7		1190	149.001	3.07805		3	216216	1.81542e+06	182475	1.7729e+06	234451
	F1191	103.053	810.56	804.32	816.82	362	2362520	1	0.99	14	3	818675	901520	669804		FT1191	157.101	157.101	157.101	164.072	164.072	164.072	1	NA	NA	221231		1191	134.072	18.0648		1	16728	27947.2	0	0	0	0		1191	149.009	2.56651		3	1.77447e+06	1.57536e+07	811992	7.67176e+06	3.36371e+06
	F1192	171.086	253.26	247.03	258.4	1347	1176858	1	0.94	30	2	569275	0	619061		FT1192	157.102	157.102	157.102	250.633	250.633	250.633	1	126469	NA	NA		1192	134.072	19.0833		3	18254.2	61482.7	18532.7	166323	22242	38026.1		1192	149.024	2.52271		3	115811	600831	230572	768065	133654
	F1193	149.045	443.72	436.7	450.73	1023	7490777	0.87	0.99	7	3	2668168	2482601	2617163		FT1193	157.103	157.103	157.103	164.637	164.637	164.637	1	NA	NA	559349		1193	134.865	5.97391		3	24217.6	58308.6	31525.7	375862	22394	58625.1		1193	149.034	13.3877		3	346862	5.5143e+06	341135	5.51581e+06	293951
	F1194	149.045	486.99	479.93	494.08	1023	3664558	0.51	0.99	3	3	1314997	1254981	1282426		FT1194	157.123	157.123	157.123	250.632	250.626	250.633	3	9.40946e+08	8.65023e+08	7.62832e+08		1194	134.865	6.01625		3	24585	181693	26856.8	121516	29258.9	237353		1194	149.034	7.73693		3	25285.1	76140.4	23810.9	78421.3	17597
	F1195	149.045	677.35	670.39	684.33	1023	5429086	0.98	0.96	7	3	1918237	1947734	1962053		FT1195	157.123	157.123	157.123	164.073	164.072	164.074	3	1.32884e+09	1.06702e+09	1.13123e+09		1195	134.865	6.20486		3	28050.7	203076	26562	37714	23524.5	110039		1195	149.035	4.20846		2	102142	383584	0	0	141283
	F1196	149.045	717.21	710.2	724.22	1023	9164034	0.91	0.99	8	3	3280158	3078085	3117414		FT1196	157.143	157.143	157.143	164.355	164.074	164.637	2	NA	667001	413300		1196	134.865	7.80412		2	35546.1	332501	0	0	37354.5	182834		1196	149.045	11.9547		3	171243	2.32015e+06	150251	2.51162e+06	179990
	F1197	103.059	732.45	725.39	739.51	363	9796415	1	0.89	37	3	3221252	3275719	3324444		FT1197	157.143	157.143	157.143	251.196	251.196	251.196	1	NA	194025	NA		1197	134.865	8.25433		1	24347.6	345264	0	0	0	0		1197	149.046	4.3582		1	27576.5	92398	0	0	0
	F1198	103.059	810.56	804.32	817.39	363	27177036	1	0.98	113	3	9316098	9008751	8977072		FT1198	157.144	157.144	157.144	163.509	163.509	163.509	1	504132	NA	NA		1198	134.866	6.03575		3	16084.6	78778.9	28558.3	115542	15275.7	46438.4		1198	149.045	11.2808		3	189544	1.20482e+06	195080	1.02896e+06	198344
	F1199	127.051	250.44	249.88	256.09	669	1927188	0.45	0.63	2	3	936330	564727	813718		FT1199	157.145	157.145	157.145	164.356	164.074	164.638	2	364820	328074	NA		1199	134.866	6.1349		1	17994.3	48672.2	0	0	0	0		1199	149.047	10.0885		3	42393.6	701025	47371.7	702309	43775.9
	F1200	127.051	442.55	436.12	444.3	669	2417232	0.28	0.57	2	3	1074934	854859	971923		FT1200	157.152	157.152	157.152	163.791	163.509	164.072	2	NA	554424	432046		1200	134.866	6.17559		3	16918.9	30287.4	23907.1	92295.7	19066.3	123831		1200	149.053	13.5013		3	145222	518977	127947	525109	138215
	F1201	127.051	448.98	444.3	454.8	669	3744625	0.47	0.57	3	3	1603519	1280711	1474075		FT1201	157.153	157.153	157.153	165.203	165.203	165.203	1	242167	NA	NA		1201	134.866	7.81813		3	23503.5	120217	24138.8	166923	22163.6	97715		1201	149.061	4.21003		3	731729	5.01755e+06	584331	4.57587e+06	797794
	F1202	127.051	677.93	675.03	683.74	669	1893304	0.52	0.93	6	3	866035	783413	854689		FT1202	157.185	157.185	157.186	162.943	162.382	164.074	3	3.21131e+06	3.60906e+06	1.20976e+06		1202	134.866	8.28437		2	18926.4	92048.1	0	0	17575.1	66656.8		1202	149.061	2.82076		3	375836	4.71734e+06	417131	4.6992e+06	411860
	F1203	127.051	803.18	796.89	810	669	269287563	1	0.97	420	3	91723004	89595931	88743802		FT1203	157.186	157.186	157.186	164.072	164.072	164.072	1	NA	NA	4.77723e+06		1203	134.866	8.40757		3	13812	37103.5	19303.3	51447.2	15128	83124.9		1203	149.071	7.12305		3	41912.9	211979	33832.3	191027	36108.2
	F1204	104.007	804.32	799.2	811.13	364	3263740	1	0.96	316	3	1115256	1067413	1112293		FT1204	157.2	157.2	157.2	832.461	832.419	834.505	3	491506	832071	2.22644e+06		1204	134.916	13.8499		3	3.9952e+06	2.86966e+07	3.78648e+06	2.6946e+07	3.6652e+06	2.75997e+07		1204	149.935	1.40156		1	39342.3	58887.1	0	0	0
	F1205	149.047	605.03	597.97	612.1	1024	2035807	0.11	0.92	28	3	703573	648246	713907		FT1205	157.247	157.247	157.247	831.898	831.855	834.721	3	415668	301640	NA		1205	134.917	5.79348		1	13596.2	39733	0	0	0	0		1205	149.935	4.90158		1	32434.8	53817.6	0	0	0
	F1206	149.054	810.56	806.03	817.39	1025	3004720	1	1	344	3	1141430	977356	925164		FT1206	157.333	157.332	157.333	163.791	162.945	164.638	2	1.05441e+06	627347	NA		1206	134.918	5.9788		1	17994.6	36769.5	0	0	0	0		1206	149.935	12.0837		1	20551.2	32389.5	0	0	0
	F1207	127.076	172.95	168.4	179.24	670	7223043	0.23	0.7	2	3	3030762	3118643	2972693		FT1207	157.333	157.333	157.333	251.758	251.758	251.758	1	245256	NA	NA		1207	134.918	6.02929		2	15327.1	21701.9	16813.1	19250.1	0	0		1207	149.937	4.51307		1	57202.4	186560	0	0	0
	F1208	127.076	253.82	248.74	258.4	670	13412505	1	0.91	6	3	4974125	5351449	4796080		FT1208	157.38	157.38	157.38	164.355	163.509	165.201	2	377557	NA	257635		1208	134.926	6.14634		3	22111.1	261751	21166.4	39841.9	22693.5	40455.3		1208	149.937	11.4874		1	21358.9	29096.8	0	0	0
	F1209	127.076	686.08	679.67	692.56	670	3261063	0.16	0.8	2	3	1770392	1856834	1817750		FT1209	157.38	157.38	157.38	250.062	250.062	250.062	1	NA	NA	304980		1209	134.926	6.6481		2	23715.5	91287.1	13655.4	37452.5	0	0		1209	149.937	2.26541		2	45023.8	100029	0	0	50861.8
	F1210	104.035	807.17	800.34	813.97	365	208410261	1	0.87	140	3	69069463	68476312	71036313		FT1210	157.983	157.983	157.983	679.29	679.29	679.29	1	NA	99711.1	NA		1210	134.926	6.87547		2	20099.8	39071.6	0	0	16060.5	20529.9		1210	149.975	10.4216		1	18902.2	22711.5	0	0	0
	F1211	104.035	832.83	831.13	835.66	365	4672244	0.4	0.81	8	3	1739440	1474230	1520432		FT1211	157.994	157.994	157.994	833.589	833.549	833.935	3	6.9208e+07	6.04652e+07	6.38718e+07		1211	134.925	14.1745		2	26845.2	96618.3	21318.2	25950.4	0	0		1211	150.009	2.52273		3	205352	1.3296e+06	83099.2	275546	347387
	F1212	171.103	148.66	141.91	155.41	1348	25149180	0.4	0.91	5	3	13517445	9806150	12758459		FT1212	158.028	158.028	158.028	253.445	252.884	254.007	2	473127	862860	NA		1212	134.944	6.24215		1	13419.8	12954.3	0	0	0	0		1212	150.011	2.65444		3	270774	1.20931e+06	263112	1.24638e+06	260796
	F1213	171.103	174.09	168.4	176.95	1348	53082490	1	0.98	9	3	20196010	19713662	20310852		FT1213	158.043	158.043	158.043	781.448	780.887	782.011	3	2.91538e+06	3.10236e+06	2.89229e+06		1213	134.981	7.65594		3	46318.4	267989	45235	274904	44431.7	278709		1213	150.012	3.72348		1	17494.7	28814.5	0	0	0
	F1214	171.103	182.11	176.95	187.27	1348	62481600	0.9	0.9	7	3	24857357	21865848	24234810		FT1214	158.046	158.046	158.046	679.29	678.711	679.868	3	2.1283e+07	2.29041e+07	2.24126e+07		1214	134.997	6.46803		3	15430.3	19636.8	17138.2	34123.9	15285.9	36563.9		1214	150.013	2.56355		2	88639.3	231969	0	0	164115
	F1215	171.103	253.26	246.46	260.14	1348	229287653	1	0.96	33	3	82787818	77654703	79998310		FT1215	158.046	158.046	158.046	802.569	802.295	802.844	2	978464	3.13432e+06	NA		1215	134.997	6.66269		3	18076.2	42671.5	21619.4	112132	20375.1	19046.2		1215	150.015	3.88885		1	19850.9	30562.8	0	0	0
[truncated: 16,938 more rows]
[truncated: 1 more columns]

## Sheet: Figure 6c
Figure 6c	Overview of all features in the Yeast2021 dataset.
	The data are provided in Figure 5b, under Asari.
[truncated: 1 more rows]

## Sheet: Figure 6e
Figure 6e	Histograms of SNR distribution in the HZV029 dataset.
[truncated: 22,443 more rows]

[truncated: 6 more sheets: Figure 7a, Figure 7b, Figure 7d, Figure 8, Supplementary Figure 6, Supplementary Figure 9]
